# Supplementary material for: Network proteomics of the Lewy body dementia brain reveals presynaptic signatures distinct from Alzheimer’s disease
Source: Mol Neurodegener. 2024 Aug 6;19:60. doi: 10.1186/s13024-024-00749-1 (PMC11302177; doi:10.1186/s13024-024-00749-1)
Supplement: Supplementary file 4 — Supplementary Material 4: Table S1. UPenn cohort demographics and clinicopathological traits. Table S2. Summary of UPenn cohort demographics and clinicopathological traits. Table S3. Differential protein abundance across UPenn LBD cases. Table S4. UPenn LBD network module assignments. Table S5. UPenn LBD module correlations to traits. Table S6. Gene ontology z-scores for UPenn LBD network modules. Table S7. PD GWAS MAGMA in UPenn LBD network. Table S8. AD GWAS MAGMA in UPenn LBD network. Table S9. Bottleneck rankings for M19 proteins among UPenn presynaptic modules. Table S10. UPenn Protein correlations to synuclein (SNCA) abundance. Table S11. Emory cohort demographics and clinicopathological traits. Table S12. Summary of Emory cohort demographics and clinicopathological traits. Table S13. Emory LBD network module assignments. Table S14. Emory LBD module correlations to traits. Table S15. Gene ontology z-scores for Emory LBD network modules. Table S16. ROSMAP cohort demographics and clinicopathological traits. Table S17. Summary of ROSMAP cohort demographics and clinicopathological traits. Table S18. Differential protein abundance across high- and low-amyloid UPenn LBD cases. [file 13024_2024_749_MOESM4_ESM.xlsx]

## Sheet: Table of Contents
Table of Contents
Table No.	Title
Table S1	UPenn cohort demographics and clinicopathological traits
Table S2	Summary of UPenn cohort demographics and clinicopathological traits
Table S3	Differential protein abundance across UPenn LBD cases
Table S4	UPenn LBD network module assignments
Table S5	UPenn LBD module correlations to traits
Table S6	Gene ontology z-scores for UPenn LBD network modules
Table S7	PD GWAS MAGMA in UPenn LBD network
Table S8	AD GWAS MAGMA in UPenn LBD network
Table S9	Bottleneck rankings for M19 proteins among UPenn pre-synaptic modules
Table S10	UPenn protein correlations to synuclein (SNCA) abundance
Table S11	Emory cohort demographics and clinicopathological traits
Table S12	Summary of Emory cohort demographics and clinicopathological traits
Table S13	Emory LBD network module assignments
Table S14	Emory LBD module correlations to traits
Table S15	Gene ontology z-scores for Emory LBD network modules
Table S16	ROSMAP cohort demographics and clinicopathological traits
Table S17	Summary of ROSMAP cohort demographics and clinicopathological traits
Table S18	Differential protein abundance across high- and low-amyloid UPenn LBD cases

## Sheet: S1.UPennTraits
Table S1. UPenn Cohort Demographics and Clinicopathological Traits
Raw File Name	Penn ID No.	Group	Sex (1=Male)	Age at Death	PMI (hrs)	CERAD	NFT (1=Braak I-II, 2=Braak III-IV, 3=Braak V-VI)	Frontal LB (0=absent, 1=sparse, 2=moderate, 3=frequent)	MMSE (within 2 yrs of death)	APOE Genotype
PENN.b10.10.296	109908	AD	1	69	14	3	3	0		e34
PENN.b4.03.305	106011	AD	0	70	6	3	3	0		e33
PENN.b1.27.289	101034	AD	1	67	6.5	3	3	0		e34
PENN.b2.21.263	117608	AD	1	88	20	3	3	0		e34
PENN.b5.14.280	106099	AD	0	63	5	3	3	0	3	e44
PENN.b9.25.298	109355	AD	0	85	12	3	3	0		e34
PENN.b4.30.299	115250	AD	1	81	19	3	3	0		e33
PENN.b5.21.277	111551	AD	0	90	20	2	2	0		e33
PENN.b7.24.301	108289	AD	1	72	8	3	3	0		e34
PENN.b9.18.302	117842	AD	0	76	7	3	3	0	5	e34
PENN.b10.08.265	105371	AD	1	86	17	3	3	0	20	e33
PENN.b9.28.283	102361	AD	0	90	5	3	2	0		e33
PENN.b6.37.269	111777	AD	1	84	16	3	3	0		e33
PENN.b7.18.300	105237	AD	0	66	19	3	3	0		e33
PENN.b3.30.290	101019	AD	0	90	20	3	3	0	18	e33
PENN.b6.40.268	109155	AD	0	85	19	2	3	0		e44
PENN.b8.41.326	112403	AD	1	71	20	3	3	0		e34
PENN.b2.27.294	109600	AD	0	65	11	3	3	0		e34
PENN.b2.30.307	115495	AD	0	89	18	3	3	0	6	e44
PENN.b5.24.274	104988	AD	0	90	15	3	3	0	15	e33
PENN.b7.21.270	114458	AD	0	90	10	3	3	0	0	e33
PENN.b9.06.288	101186	AD	1	87	15	2	3	0	8	e34
PENN.b2.18.284	111593	AD	1	71	4.5	3	3	0		e34
PENN.b5.12.287	112648	AD	1	85	16	3	2	0		e33
PENN.b8.17.291	119736	AD	1	89	18	2	3	0		e34
PENN.b3.03.314	108690	AD	0	90	11	3	3	0		e33
PENN.b4.05.306	106957	AD	1	60	12	3	3	0		e33
PENN.b3.38.286	113242	AD	0	88	6	2	2	0		e33
PENN.b6.06.311	112011	AD	1	54	18	3	3	0		e34
PENN.b9.04.329	114831	AD	0	78	10	3	3	NA		e44
PENN.b7.31.340	105857	AD	0	78	13	3	3	0		e33
PENN.b8.16.264	111870	AD	0	86	6	2	3	0	0	e33
PENN.b2.15.278	111576	AD	1	86	6.5	3	3	0		e34
PENN.b4.26.303	102037	AD	1	74	18	3	3	0		e44
PENN.b1.12.304	117475	AD	0	61	8	3	3	0		e34
PENN.b9.37.276	102140	AD	1	57	17.5	3	3	0	15	e34
PENN.b4.16.292	107833	AD	1	78	6.5	3	3	0		e34
PENN.b6.20.267	112482	AD	1	67	10	3	3	0	10	e44
PENN.b8.14.282	100957	AD	1	60	12	3	3	0		e34
PENN.b2.20.323	102063	AD	0	88	20	3	3	0	7	e34
PENN.b7.19.293	100436	AD	1	78	6	3	3	0	4	e44
PENN.b8.10.281	108986	AD	0	89	5	3	3	0		e44
PENN.b3.36.275	110930	AD	0	80	12.5	3	3	0		e34
PENN.b9.07.297	112644	AD	1	85	16	3	3	0		e34
PENN.b3.20.272	108992	AD	0	72	12	2	3	0		e33
PENN.b1.30.295	106419	AD	0	90	16	3	3	0		e34
PENN.b2.08.271	111628	AD	0	85	4	3	3	0	3	e34
PENN.b3.19.279	108238	AD	0	64	20	3	2	0	14	e34
PENN.b6.26.285	105703	AD	0	83	20	3	3	0		e33
PENN.b7.36.319	119966	Control	0	75	19	1	1	0		e24
PENN.b8.15.332	118648	Control	1	73	17	0	1	0		e22
PENN.b4.14.96	103860	Control	1	69	11	2	2	0		e33
PENN.b9.35.334	103376	Control	0	68	15	0	1	0		e33
PENN.b9.26.343	117843	Control	1	62	8.5	0	0	0		e33
PENN.b9.39.313	117442	Control	0	63	21	0	0	0		e33
PENN.b10.05.317	118709	Control	1	68	14	0	0	0		e23
PENN.b6.17.21	117490	Control	0	69	13.5	0	1	0		e33
PENN.b5.35.14	117258	Control	0	51	16	0	1	0		e34
PENN.b2.26.322	119615	Control	1	61	15	1	1	0		e34
PENN.b9.34.321	120215	Control	1	74	6	1	1	0		e33
PENN.b3.29.352	117925	Control	1	78	24	0	1	0		e33
PENN.b8.35.354	118415	Control	0	75	18	0	1	0		e33
PENN.b5.10.308	113464	Control	1	75	17	0	1	0		e33
PENN.b7.15.312	118467	Control	1	71	13	0	0	0		e33
PENN.b8.06.347	113818	Control	0	65	19	0	0	0		e33
PENN.b2.03.318	118350	Control	1	62	16	0	0	0		e33
PENN.b3.34.350	113695	Control	0	59	13	0	0	0		e34
PENN.b7.40.336	103590	Control	1	42	16	0	0	0		e34
PENN.b1.17.344	101584	Control	0	61	20	0	1	0		e33
PENN.b5.03.178	104211	Control	1	67	10.5	0	1	0		e34
PENN.b5.40.351	119767	Control	1	83	6	0	1	0		e33
PENN.b4.29.320	118089	Control	1	59	17	0	0	0		e33
PENN.b9.09.341	103468	Control	1	68	21	0	1	0		e33
PENN.b6.14.330	120393	Control	0	60	9	0	0	0		e24
PENN.b3.31.333	119337	Control	1	66	20	0	0	0		e24
PENN.b6.32.266	119024	Control	1	69	8	1	0	0		e33
PENN.b1.03.337	117504	Control	1	59	18	0	0	0		e33
PENN.b7.38.349	100786	Control	1	61	6	0	0	0		e24
PENN.b8.24.339	118375	Control	1	52	12	0	0	0		e33
PENN.b2.14.346	117945	Control	1	57	14	0	0	0		e34
PENN.b1.11.331	120414	Control	0	64	6	0	1	0		e24
PENN.b5.06.327	118282	Control	0	60	15	0	1	0		e23
PENN.b3.04.353	117686	Control	0	88	14	1	1	0		e23
PENN.b7.33.316	102215	Control	0	65	22	0	1	0		e23
PENN.b3.05.328	101060	Control	1	72	13.5	1	1	0		e34
PENN.b8.04.325	118280	Control	0	56	21	1	0	0		e44
PENN.b8.09.324	118624	Control	1	70	8	0	1	0		e33
PENN.b3.09.310	110602	Control	1	55	11.5	0	0	0		e44
PENN.b4.07.315	115419	Control	1	67	15	1	1	0		e33
PENN.b8.39.342	119338	Control	0	67	11	0	1	0		e33
PENN.b1.39.335	104443	Control	1	67	18	0	1	0		e33
PENN.b10.06.273	120498	Control	1	70	9	1	1	0		e33
PENN.b8.40.345	117443	Control	0	76	19	1	1	0		e34
PENN.b1.14.338	112806	Control	0	46	12	0	0	0		e34
PENN.b1.40.348	117849	Control	1	57	24	0	0	0		e33
PENN.b4.09.309	117260	Control	0	70	18	0	0	0		e33
PENN.b9.41.212	105998	DLB	0	78	4.5	3	1	1		e34
PENN.b8.27.163	105971	DLB	1	83	20	2	1	2	24	e34
PENN.b1.24.43	107939	DLB	1	74	14	1	1	1	16	e33
PENN.b4.37.7	110746	DLB	1	70	6	NA	1	1		e33
PENN.b4.35.92	101226	DLB	0	72	14	2	1	2	8	e44
PENN.b4.36.62	115100	DLB	1	77	13	3	1	3	3	e33
PENN.b5.33.249	116154	DLB	1	72	16	2	1	1		e33
PENN.b9.11.8	110260	DLB	1	62	17	0	1	1		e44
PENN.b1.07.202	109329	DLB	1	68	12	3	1	2		e33
PENN.b3.24.55	105236	DLB	1	66	4	3	3	2		e34
PENN.b8.25.108	110979	DLB	1	83	6	3	3	1		e33
PENN.b3.15.143	102382	PD	0	84	18	0	1	0		e33
PENN.b6.07.29	100604	PD	1	76	11	0	2	1		e33
PENN.b9.10.174	110441	PD	1	82	23	0	1	0.5		e33
PENN.b2.17.117	116342	PD	1	78	11	0	1	0		e23
PENN.b4.19.46	116475	PD	1	83	10	0	1	0		e33
PENN.b1.10.13	116193	PD	1	78	8.5	1	1	0		e33
PENN.b4.10.22	106616	PD	1	61	6.5	0	1	0		e33
PENN.b4.17.1	116131	PD	0	79	14.8	0	1	2		e33
PENN.b9.03.106	116257	PD	1	83	3.5	1	2	0		e24
PENN.b8.42.45	116217	PD	1	78	4.5	NA	1	1		e24
PENN.b9.14.211	116261	PD	1	77	10.5	0	2	1		e33
PENN.b9.21.167	116369	PD	1	78	4	0	1	1		e33
PENN.b9.40.61	116442	PD	0	78	23	0	0	1		e33
PENN.b1.34.20	116470	PD	0	72	5.5	1	1	2		e33
PENN.b5.42.99	101661	PD	1	98	12.5	0	1	0.5	20	e33
PENN.b3.42.215	112568	PD	1	71	13	0	1	1		e33
PENN.b6.21.95	105396	PD	0	80	21	0	1	0.5	27	e33
PENN.b6.39.69	109018	PD	1	74	8.5	1	1	1		e33
PENN.b5.13.135	107091	PD	0	72	9	0	1	2		e33
PENN.b5.32.121	109892	PD	0	77	3.5	0	1	0		e33
PENN.b6.31.164	116294	PD	0	86	21	0	0	0		e33
PENN.b3.13.146	110909	PD	1	82	14	0	1	0		e33
PENN.b4.20.23	116162	PD	1	63	10	1	1	1		e33
PENN.b6.03.229	116236	PD	1	75	15	1	1	0		e34
PENN.b2.34.4	116156	PD	0	80	6.5	2	1	0		e33
PENN.b3.21.102	101228	PD	0	78	10	1	1	1		e33
PENN.b5.37.155	116299	PD	1	75	6	0	0	0		e33
PENN.b2.32.25	108186	PD	1	91	12	2	1	0		e34
PENN.b3.16.209	102198	PD	1	86	7	2	2	1		e34
PENN.b9.36.156	114865	PD	1	62	3.5	0	1	0.5		e33
PENN.b1.29.199	105895	PD	1	63	19.5	0	1	1		e34
PENN.b2.16.3	116223	PD	1	77	7	2	1	0.5		e34
PENN.b1.26.42	103992	PD	1	99	16	0	1	0		e33
PENN.b1.04.72	116806	PDD	1	66	23	0	1	0.5		e34
PENN.b2.42.183	108450	PDD	1	75	5	0	1	0.5		e33
PENN.b4.21.226	116400	PDD	0	80	4	3	1	1	8	e34
PENN.b7.07.114	116714	PDD	1	91	17	3	1	0.5		e33
PENN.b5.05.250	116334	PDD	0	86	6	0	2	0.5		e33
PENN.b8.18.176	116251	PDD	1	79	22	2	1	0.5		e33
PENN.b9.38.105	103896	PDD	1	80	13	0	0	0		e34
PENN.b1.06.113	112271	PDD	1	70	8	1	1	0.5	19	e34
PENN.b4.12.66	110108	PDD	0	79	6	3	3	3		e34
PENN.b4.24.17	116323	PDD	1	79	10	0	1	2		e33
PENN.b5.18.148	107574	PDD	1	81	17	3	3	2		e34
PENN.b5.41.88	103637	PDD	1	81	8	3	2	1		e33
PENN.b7.37.51	116468	PDD	0	75	4.5	0	1	1	16	e34
PENN.b10.09.18, PENN.b10.11.18	116417	PDD	1	58	7	0	1	1	21	e33
PENN.b2.10.225	116793	PDD	1	72	9	2	2	3		e44
PENN.b8.03.147	109022	PDD	1	75	6.5	0	0	3		e33
PENN.b2.05.44	109494	PDD	0	91	5	3	3	1		e33
PENN.b6.25.109	116650	PDD	1	68	7	0	1	0		e33
PENN.b3.06.184	104998	PDD	1	83	4	2	1	0.5		e33
PENN.b2.06.208	101215	PDD	1	79	4	0	1	0.5		e33
PENN.b5.19.231	116291	PDD	1	78	15.5	1	1	1		e33
PENN.b8.05.123	103031	PDD	0	64	15	0	1	1		e34
PENN.b1.21.230	116234	PDD	1	70	7.5	3	3	1		e33
PENN.b1.32.74	109867	PDD	1	83	11	3	3	2		e33
PENN.b5.16.175	116253	PDD	1	79	20.5	3	3	1	10	e34
PENN.b8.12.124	105484	PDD	1	67	13	0	1	1	18	e34
PENN.b8.33.80	104082	PDD	0	90	5	1	1	1		e33
PENN.b3.27.81	105516	PDD	1	61	14	0	1	1		e44
PENN.b9.24.115	108649	PDD	1	72	10.5	0	1	1	20	e33
PENN.b1.16.239	109853	PDD	1	77	14	0	2	1	24	e34
PENN.b6.12.125	116477	PDD	0	77	15	3	1	0		e33
PENN.b8.28.242	116282	PDD	1	85	20	0	2	1	13	e23
PENN.b2.38.245	102431	PDD	1	83	11	2	2	1		e34
PENN.b10.09.36	100275	PDD	1	81	19	2	2	2		e33
PENN.b2.24.142	116467	PDD	1	81	11	1	1	0.5	20	e34
PENN.b3.18.67	114691	PDD	1	72	19	3	2	3		e34
PENN.b4.11.161	101434	PDD	1	84	6	3	3	1		e23
PENN.b6.10.87	105172	PDD	1	82	3.5	0	1	0	19	e33
PENN.b10.13.206	116314	PDD	1	79	2.5	2	1	2		e34
PENN.b2.09.256	116421	PDD	1	80	12	0	2	3		e34
PENN.b7.29.112	104752	PDD	1	86	14	3	2	2		e34
PENN.b1.31.31	101701	PDD	0	63	22	0	1	1	11	e33
PENN.b10.12.75	101980	PDD	1	73	7	0	0	0		e34
PENN.b5.11.107	104078	PDD	1	77	7	3	2	1		e33
PENN.b5.36.90	103565	PDD	1	64	4	0	1	0.5		e33
PENN.b2.35.233	116414	PDD	1	78	6	2	2	1		e24
PENN.b4.15.76	105968	PDD	1	80	8	0	1	0.5		e33

## Sheet: S2.UPennTraitsSumm
Table S2. Summary of UPenn Cohort Demographics and Clinicopathological Traits
Characteristics	Control	PD	PDD	DLB	AD
	(n=47)	(n=33)	(n=47)	(n=11)	(n=49)
Age, mean yrs (SD)	65.4 (8.9)	78.1 (8.7)	76.9 (7.7)	73.2 (6.7)	78.2 (10.7)
Sex, n (%)
Male	28 (59.6)	23 (69.7)	38 (80.1)	9 (81.8)	22 (44.9)
Female	19 (40.4)	10 (30.3)	9 (19.9)	2 (18.2)	27 (55.1)
PMI, mean hrs (SD)	14.7 (4.9)	11.2 (5.8)	10.6 (5.8)	11.5 (5.5)	12.8 (5.4)
MMSE Score, mean (SD)*	NaN	23.5 (4.9)	16.6 (5.0)	12.8 (9.2)	8.5 (6.5)
Amyloid Burden, CERAD Score**
0-1, n (%)	46 (97.9)	28 (84.8)	26 (55.3)	2 (18.2)	0 (0.0)
2-3, n (%)	1 (2.1)	4 (12.1)	21 (44.7)	8 (72.7)	49 (100.0)
Tau Burden, Braak NFT Score
0-IV, n (%)	47 (100.0)	33 (100.0)	40 (85.1)	9 (81.8)	5 (10.2)
V-VI, n (%)	0 (0.0)	0 (0.0)	7 (14.9)	2 (18.2)	44 (89.8)
Synuclein Burden, Frontal LB Score***
0, n (%)	47 (100.0)	14 (42.4)	5 (10.6)	0 (0.0)	48 (98.0)
0.5-1, n (%)	0 (0.0)	16 (48.5)	31 (66.0)	6 (54.5)	0 (0.0)
2-3, n (%)	0 (0.0)	3 (9.1)	11 (23.4)	5 (45.5)	0 (0.0)
ApoE Status, n (%)
4/4	2 (4.3)	0 (0.0)	2 (4.3)	2 (18.2)	8 (16.3)
3/4	9 (19.1)	5 (15.1)	18 (38.3)	3 (27.3)	22 (44.9)
3/3	26 (55.3)	25 (75.8)	24 (51.1)	6 (54.5)	14 (28.6)
2/4	5 (10.6)	2 (6.1)	1 (2.1)	0 (0.0)	0 (0.0)
2/3	4 (8.5)	1 (3.0)	2 (4.3)	0 (0.0)	0 (0.0)
2/2	1 (2.1)	0 (0.0)	0 (0.0)	0 (0.0)	0 (0.0)
*MMSE averages included 2 PD, 12PDD, 4 DLB, and 15 AD cases who each had the assessment performed within two years of death. There were no control cases with an available MMSE score within 2 years of death.
**CERAD score missing in 1 PD and 1 DLB case.
***Frontal LB score missing in 1 AD case.

## Sheet: S3.UPennDiffAbund
Table S3. Differential Protein Abundance Across UPenn LBD Cases
			Tukey Post-Hoc p Value						Log2 Difference
Protein ID	Module	ANOVA p Value	DLB-CTL	PD-CTL	PDD-CTL	PD-DLB	PDD-DLB	PDD-PD	DLB-CTL	PD-CTL	PDD-CTL	PD-DLB	PDD-DLB	PDD-PD
GNAQ|P50148	greenyellow	5.25513e-18	0.000195939	0.000210036	8.16096e-15	0.000956703	0.857574	3.41874e-05	0.187253	0.0788347	0.165947	-0.108419	-0.0213061	0.0871125
GNA11|P29992	greenyellow	1.74656e-17	7.90995e-05	0.00521327	9.57577e-14	7.4687e-06	0.22234	1.58544e-05	0.242284	0.073813	0.180978	-0.168471	-0.0613062	0.107165
PSMA7|O14818	darkred	3.6808e-17	3.60398e-09	3.46883e-07	6.73272e-15	0.0466516	0.900979	0.0174907	0.114293	0.0674848	0.102507	-0.0468078	-0.0117856	0.0350222
GAREM1|Q9H706	midnightblue	3.66296e-15	5.87525e-09	1.453e-06	7.21558e-13	0.0348892	0.613741	0.086456	-0.189942	-0.107696	-0.154704	0.082246	0.0352384	-0.0470077
PAFAH1B3|Q15102	greenyellow	6.39546e-15	2.29e-08	0.153128	1.4454e-11	4.28351e-05	0.650988	1.81855e-06	0.281856	0.0647749	0.229955	-0.217081	-0.0519003	0.16518
SYT12|Q8IV01	pink	8.47361e-15	2.83317e-07	0.298992	4.1773e-12	0.000123877	0.933097	2.455e-07	-0.347615	-0.0722265	-0.311881	0.275388	0.0357335	-0.239655
SLC5A7|Q9GZV3	pink	1.20761e-14	4.2575e-07	1.99025e-06	9.00818e-11	0.0709815	0.945851	0.00954005	-2.47037	-1.39719	-2.23393	1.07317	0.236444	-0.83673
TMEM30A|Q9NV96	greenyellow	1.65937e-14	4.70235e-06	0.00329955	1.20851e-13	0.0427773	0.982694	6.2203e-05	0.272006	0.126585	0.291386	-0.145421	0.0193804	0.164801
PAFAH1B2|P68402	darkred	1.68113e-14	4.53574e-08	3.00578e-08	7.45227e-13	0.273823	0.715416	0.625765	0.137013	0.0952438	0.113546	-0.041769	-0.0234664	0.0183026
ORAI2|Q96SN7	lightgreen	2.14297e-14	8.59885e-08	0.0107527	2.31159e-12	0.00148855	0.860139	6.48593e-05	0.335953	0.119573	0.292584	-0.21638	-0.0433692	0.173011
RPH3A|Q9Y2J0	pink	2.49398e-14	2.33507e-05	0.0205113	1.80373e-11	0.0393169	0.89733	6.57224e-06	-0.30835	-0.128709	-0.353088	0.179641	-0.0447373	-0.224378
UBA1|P22314	greenyellow	4.09062e-14	7.7008e-07	0.0013635	2.98771e-11	0.0239597	0.996405	0.000496184	0.101162	0.0469005	0.0972432	-0.054262	-0.00391925	0.0503427
CCT6A|P40227	greenyellow	5.75248e-14	0.00174772	1.6465e-07	5.3213e-13	0.986843	0.281323	0.157328	0.0570164	0.0624055	0.084609	0.00538908	0.0275925	0.0222034
IGFBP5|P24593	greenyellow	6.4313e-14	2.83296e-06	0.213873	1.02909e-11	0.00121642	0.998363	9.53738e-07	0.630629	0.158855	0.610871	-0.471774	-0.0197576	0.452016
BLVRA|P53004	darkred	7.68993e-14	1.25216e-06	0.00242113	5.56012e-12	0.0234744	0.998045	0.000381713	0.0963018	0.0435202	0.0932042	-0.0527815	-0.00309761	0.0496839
EML6|Q6ZMW3	turquoise	1.16718e-13	1.16889e-08	0.00861147	5.13823e-11	0.000458042	0.404809	0.000839371	-0.198872	-0.0681194	-0.150778	0.130752	0.0480936	-0.0826586
KLC2|Q9H0B6	pink	1.18172e-13	2.51437e-06	0.0529371	2.22287e-11	0.00464615	0.99862	1.27925e-05	-0.123183	-0.040918	-0.119557	0.082265	0.00362628	-0.0786387
LCMT1|Q9UIC8	greenyellow	1.19007e-13	1.04349e-07	3.65552e-05	1.77187e-10	0.0423719	0.801754	0.036032	0.11329	0.0609258	0.0962078	-0.0523643	-0.0170823	0.035282
KAZN|Q674X7	turquoise	1.68056e-13	1.49117e-06	0.340661	2.95369e-10	0.00038193	0.953147	1.17101e-06	-0.168686	-0.0356254	-0.152441	0.133061	0.0162451	-0.116816
VGF|O15240	pink	2.12712e-13	9.67386e-08	0.897018	1.08916e-08	2.55495e-06	0.374687	3.91841e-07	-0.856094	-0.06821	-0.626781	0.787884	0.229314	-0.558571
CBX5|P45973	darkgreen	3.88586e-13	1.25763e-08	4.97264e-07	3.55986e-10	0.0743106	0.250723	0.751582	0.20306	0.122855	0.144414	-0.0802055	-0.0586459	0.0215596
KLC1|Q07866	pink	4.54178e-13	1.49198e-07	0.888712	1.22957e-09	4.00358e-06	0.391742	6.49948e-07	-0.125598	-0.0104629	-0.0920842	0.115135	0.0335139	-0.0816213
PITPNC1|Q9UKF7	midnightblue	1.19163e-12	0.000134439	5.15168e-05	1.10354e-12	0.647744	0.859685	0.0210047	-0.162511	-0.117475	-0.191685	0.0450364	-0.029174	-0.0742104
PFDN2|Q9UHV9	greenyellow	1.19168e-12	0.457015	1.96522e-10	4.67165e-08	0.0026815	0.0376859	0.449941	0.0211145	0.0745849	0.0599884	0.0534704	0.0388739	-0.0145964
RAB6B|Q9NRW1	darkred	1.38257e-12	9.1523e-06	3.53701e-07	1.52882e-11	0.722036	0.998281	0.536871	0.173514	0.135937	0.167697	-0.0375772	-0.00581764	0.0317595
PLCL2|Q9UPR0	pink	1.43227e-12	2.02584e-06	0.192916	4.16071e-10	0.00107087	0.919956	1.59432e-05	-0.18121	-0.0462716	-0.159742	0.134939	0.0214686	-0.11347
CHRM3|P20309	greenyellow	1.6887e-12	1.04308e-05	0.397358	5.67115e-10	0.00138953	0.992581	2.57688e-06	0.517703	0.111615	0.489101	-0.406089	-0.0286028	0.377486
MACROD1|Q9BQ69	greenyellow	2.89304e-12	3.01854e-07	0.998427	5.31513e-08	5.35378e-07	0.205942	3.8918e-07	0.354405	-0.00688441	0.233923	-0.36129	-0.120482	0.240807
KIF5C|O60282	pink	2.97529e-12	1.6514e-06	0.482195	1.39305e-08	0.000223527	0.79338	6.13181e-06	-0.154809	-0.0280426	-0.128485	0.126767	0.0263246	-0.100442
NNT|Q13423	turquoise	3.36811e-12	8.97585e-08	0.000169226	2.1829e-09	0.0197316	0.469571	0.0911062	-0.170466	-0.0838834	-0.12948	0.0865821	0.0409852	-0.0455969
HMGN3|Q15651	darkgrey	3.69345e-12	1.25407e-07	2.81937e-05	6.38636e-10	0.0517191	0.496919	0.242207	0.311273	0.170685	0.237876	-0.140588	-0.0733968	0.0671909
GABARAPL2|P60520	greenyellow	3.82647e-12	9.54526e-06	0.00137978	9.4367e-12	0.0939664	0.999456	0.00509073	0.1336	0.0687759	0.130547	-0.0648236	-0.00305278	0.0617709
AHCY|P23526	darkred	4.7219e-12	6.24848e-05	0.000535617	2.65682e-11	0.305703	0.977727	0.00828872	0.103865	0.0627042	0.113009	-0.0411607	0.00914449	0.0503051
B4GAT1|O43505	darkred	5.30354e-12	0.000675252	4.02768e-08	1.98398e-12	0.992829	0.874351	0.902329	0.182005	0.195056	0.216623	0.0130513	0.0346182	0.021567
FAM210A|Q96ND0	turquoise	6.25207e-12	3.82876e-05	0.000165259	3.54021e-11	0.351597	0.996526	0.0276669	-0.153633	-0.0972796	-0.160625	0.0563533	-0.00699261	-0.0633459
DIP2C|Q9Y2E4	greenyellow	6.59238e-12	3.57891e-08	0.00156663	9.33773e-11	0.00330321	0.266405	0.0406223	0.0911004	0.0374884	0.0644049	-0.0536121	-0.0266956	0.0269165
DDX1|Q92499	salmon	7.36718e-12	4.32353e-06	6.93755e-07	1.97852e-10	0.561081	0.919912	0.718166	0.0846933	0.0625747	0.0743319	-0.0221186	-0.0103614	0.0117572
WSB2|Q9NYS7	pink	8.0746e-12	6.52346e-08	0.311988	3.46677e-09	3.48435e-05	0.214105	0.000169469	-0.32327	-0.0628628	-0.220212	0.260407	0.103057	-0.15735
DCTN2|Q13561	darkred	8.57515e-12	0.00235743	1.84441e-07	5.5676e-11	0.97767	0.647322	0.695171	0.0686132	0.0765838	0.0907822	0.00797053	0.022169	0.0141985
DOCK4|Q8N1I0	blue	8.91522e-12	1.92405e-06	0.00458007	5.45162e-10	0.0212612	0.893569	0.00490695	-0.219249	-0.095498	-0.190406	0.123751	0.0288427	-0.0949083
CBARP|Q8N350	pink	1.09259e-11	1.12838e-06	0.576783	1.8265e-09	0.000110256	0.597026	1.49802e-05	-0.400432	-0.0639235	-0.30955	0.336508	0.0908811	-0.245627
PDHB|P11177	turquoise	1.11577e-11	1.61192e-07	0.000545628	3.18183e-09	0.0154406	0.463549	0.0696521	-0.191691	-0.0894808	-0.144336	0.102211	0.0473552	-0.0548554
ISOC1|Q96CN7	greenyellow	1.13709e-11	0.000357555	0.00113364	1.2065e-10	0.468111	0.850543	0.00511845	0.175597	0.111354	0.209877	-0.0642436	0.0342798	0.0985233
KIAA1549L|Q6ZVL6	pink	1.173e-11	1.77584e-05	0.429226	1.40382e-09	0.00185824	0.981973	8.49773e-06	-0.199329	-0.0425342	-0.184025	0.156794	0.0153039	-0.14149
RPS6KA5|O75582	greenyellow	1.19051e-11	2.25347e-06	0.998083	2.00424e-08	9.65181e-06	0.495787	8.19775e-07	0.394705	0.00885836	0.290744	-0.385846	-0.103961	0.281886
ACYP2|P14621	skyblue	1.25252e-11	0.000123691	5.20972e-09	1.06737e-08	0.999395	0.999483	0.985801	0.255067	0.262231	0.248543	0.00716403	-0.00652427	-0.0136883
ESD|P10768	greenyellow	1.43076e-11	0.000221993	0.432246	5.34647e-11	0.0126421	0.983156	3.77592e-06	0.154531	0.0376316	0.167802	-0.116899	0.0132707	0.13017
MAPK1|P28482	greenyellow	1.51489e-11	0.000252029	0.00671052	9.171e-12	0.238292	0.915615	0.0011928	0.188969	0.101157	0.217974	-0.0878119	0.0290046	0.116816
AHCYL1|O43865	midnightblue	1.78483e-11	1.8597e-05	0.000392055	9.24458e-10	0.205811	0.999097	0.0306086	-0.19788	-0.114661	-0.192354	0.0832192	0.00552628	-0.0776929
POLDIP2|Q9Y2S7	blue	2.02211e-11	1.27727e-06	0.000317013	1.42691e-10	0.062827	0.779868	0.0759276	-0.163522	-0.0854289	-0.13526	0.078093	0.0282623	-0.0498307
PDHA1|P08559	turquoise	2.32597e-11	4.30677e-07	0.00296122	5.80329e-09	0.0109672	0.573594	0.0225197	-0.184308	-0.0786265	-0.142804	0.105682	0.0415039	-0.0641777
FBXO41|Q8TF61	pink	2.58276e-11	0.000167255	0.28318	6.82948e-10	0.0175937	0.993475	1.51772e-05	-0.185646	-0.0525424	-0.196982	0.133104	-0.0113355	-0.14444
PI4KA|P42356	turquoise	3.0811e-11	3.28988e-06	2.57465e-06	3.27705e-09	0.409181	0.804139	0.724079	-0.110279	-0.0764184	-0.0914068	0.0338603	0.0188719	-0.0149884
PDHX|O00330	turquoise	3.14725e-11	1.87996e-06	0.000924765	6.39104e-10	0.0479218	0.80954	0.041189	-0.19577	-0.0967314	-0.163414	0.0990389	0.0323563	-0.0666827
PHPT1|Q9NRX4	greenyellow	3.53898e-11	0.000129794	0.00686443	3.21115e-12	0.173562	0.986466	0.00238511	0.177293	0.0910609	0.190976	-0.0862319	0.0136832	0.0999151
HOMER1|Q86YM7	red	3.74582e-11	8.30457e-07	0.0194609	2.51366e-09	0.00481835	0.62762	0.00459545	-0.215682	-0.078362	-0.169188	0.13732	0.0464941	-0.0908261
PPIA|P62937	lightgreen	4.49988e-11	1.19481e-05	0.0422681	3.54952e-09	0.0159094	0.967097	0.000838626	0.113188	0.041632	0.102668	-0.0715557	-0.0105199	0.0610358
UBA5|Q9GZZ9	darkred	4.54224e-11	1.61543e-07	0.0117315	3.80424e-08	0.0023013	0.322076	0.0163567	0.130392	0.0471856	0.0926828	-0.0832065	-0.0377093	0.0454971
NPLOC4|Q8TAT6	greenyellow	5.13981e-11	0.0101451	0.000347491	1.45047e-10	0.989387	0.336917	0.0207429	0.0519487	0.0466161	0.0795289	-0.00533256	0.0275802	0.0329127
ACTN4|O43707	pink	5.58267e-11	1.56527e-06	0.00155936	1.44312e-09	0.0336078	0.730402	0.0414267	-0.133385	-0.0629549	-0.108014	0.0704297	0.0253703	-0.0450594
MAP2K6|P52564	greenyellow	5.87914e-11	4.08231e-06	0.0695918	2.09055e-09	0.00513923	0.831847	0.000856944	0.188057	0.0610276	0.157535	-0.127029	-0.0305222	0.0965072
SNX14|Q9Y5W7	pink	6.12393e-11	5.69862e-06	0.00622485	1.32598e-09	0.0340662	0.908441	0.00930405	-0.111089	-0.0492627	-0.0966308	0.0618265	0.0144584	-0.0473681
GRIA3|P42263	pink	6.173e-11	2.04417e-06	0.00359644	1.34824e-09	0.0252508	0.76605	0.0209956	-0.16713	-0.0745396	-0.136917	0.0925903	0.0302125	-0.0623778
CCT3|P49368	greenyellow	6.21843e-11	0.0249226	1.49254e-05	1.50957e-10	0.960596	0.23538	0.187992	0.0455256	0.0536848	0.075654	0.00815923	0.0301284	0.0219692
GNAL|P38405	magenta	6.58028e-11	0.000316569	4.8868e-08	6.01788e-09	0.999944	0.999825	0.999987	-0.315643	-0.319885	-0.321586	-0.00424193	-0.00594316	-0.00170123
UFM1|P61960	darkred	6.9988e-11	8.83355e-06	6.58945e-05	4.5889e-11	0.261835	0.932155	0.227975	0.104566	0.0649538	0.0921443	-0.0396126	-0.0124221	0.0271905
GRIA4|P48058	red	7.6311e-11	1.06779e-05	7.09157e-06	2.82554e-09	0.472866	0.916406	0.5945	-0.181043	-0.126499	-0.157613	0.054544	0.0234301	-0.0311139
LRRC73|Q5JTD7	pink	9.26481e-11	3.19202e-05	0.0574123	7.82892e-09	0.0239662	0.992403	0.000696028	-0.224614	-0.0827424	-0.211412	0.141871	0.013202	-0.128669
MAPK3|P27361	greenyellow	1.1386e-10	0.00174273	0.436231	2.64074e-10	0.0547994	0.864676	9.39363e-06	0.213723	0.0596099	0.258543	-0.154113	0.0448197	0.198933
PGLS|O95336	lightgreen	1.55133e-10	7.62072e-06	0.00911749	4.00612e-09	0.0325891	0.887533	0.0109788	0.13225	0.0572423	0.113403	-0.075008	-0.0188472	0.0561607
SRRT|Q9BXP5	darkgreen	1.56947e-10	9.03497e-08	9.24523e-05	3.90961e-08	0.0262591	0.13427	0.665512	0.14664	0.0747033	0.0936941	-0.0719366	-0.0529458	0.0189908
BPNT1|O95861	lightgreen	1.65246e-10	0.000319489	2.60858e-05	1.09349e-09	0.831411	0.987288	0.291501	0.0748165	0.0589709	0.0807809	-0.0158456	0.00596435	0.02181
VCP|P55072	greenyellow	1.69813e-10	0.00352611	0.00347026	1.44062e-10	0.718824	0.636479	0.00617556	0.0686608	0.0471556	0.0919386	-0.0215052	0.0232779	0.0447831
CCT2|P78371	greenyellow	1.95744e-10	0.0216974	9.44582e-06	2.37252e-10	0.95534	0.347158	0.358128	0.0467248	0.0553326	0.073417	0.0086078	0.0266922	0.0180844
PDP1|Q9P0J1	blue	2.30821e-10	4.40538e-05	0.00251533	5.44416e-09	0.155431	0.995341	0.0252085	-0.170376	-0.0901531	-0.161751	0.0802225	0.00862479	-0.0715978
PDS5B|Q9NTI5	salmon	2.4672e-10	3.53261e-07	0.000373382	1.43327e-08	0.029266	0.29315	0.338366	0.18697	0.0920291	0.129483	-0.0949412	-0.0574876	0.0374536
ATP8A1|Q9Y2Q0	greenyellow	2.55062e-10	0.000212861	0.272152	9.43357e-10	0.0217856	0.999925	8.48888e-05	0.243938	0.0709457	0.247312	-0.172992	0.00337395	0.176366
PRPSAP2|O60256	greenyellow	2.71867e-10	0.000193365	5.80494e-05	8.30149e-10	0.690717	0.999243	0.252304	0.0923324	0.0677481	0.0950875	-0.0245843	0.00275509	0.0273394
CKAP5|Q14008	darkred	2.7592e-10	0.000125987	5.07497e-05	2.05933e-10	0.639416	0.999999	0.289457	0.0524386	0.0377957	0.05229	-0.0146429	-0.000148558	0.0144943
EFR3B|Q9Y2G0	pink	3.0459e-10	9.3993e-06	0.00132893	1.50035e-08	0.0947366	0.874912	0.0727136	-0.152932	-0.0788934	-0.130011	0.0740388	0.0229209	-0.0511178
PUS1|Q9Y606	blue	3.13751e-10	5.68168e-07	0.0102721	1.11634e-08	0.0059151	0.362025	0.040066	-0.217923	-0.0837271	-0.154821	0.134196	0.0631017	-0.0710942
COPRS|Q9NQ92	greenyellow	3.28839e-10	0.000362409	0.000660905	1.21925e-10	0.530929	0.984424	0.0536847	0.312375	0.20594	0.339292	-0.106435	0.0269166	0.133351
UQCR11|O14957	turquoise	3.4244e-10	4.35978e-05	8.31061e-06	2.78999e-08	0.658107	0.966334	0.708675	-0.153828	-0.1143	-0.138471	0.0395279	0.0153569	-0.024171
CHRM1|P11229	darkorange	3.53581e-10	2.1709e-07	0.0158124	3.19579e-08	0.00225019	0.203986	0.0454031	0.277898	0.0983666	0.184306	-0.179531	-0.0935916	0.0859397
PPIP5K2|O43314	turquoise	3.82589e-10	2.25038e-06	0.443211	3.80528e-08	0.000338387	0.446237	0.000364975	-0.172793	-0.0331171	-0.12467	0.139676	0.0481233	-0.0915529
AAMP|Q13685	greenyellow	4.04761e-10	0.000151054	0.114462	4.91921e-09	0.0384068	0.999985	0.000492391	0.156867	0.0555951	0.155616	-0.101272	-0.00125113	0.100021
NRN1|Q9NPD7	pink	4.05701e-10	2.13652e-05	0.0148816	4.081e-09	0.0451082	0.944158	0.00928783	-0.297428	-0.128268	-0.263113	0.16916	0.0343153	-0.134845
PDK3|Q15120	pink	4.12865e-10	1.95156e-08	0.374698	2.53066e-06	9.1623e-06	0.0149146	0.00894429	-0.20371	-0.0354987	-0.106137	0.168212	0.0975738	-0.070638
TPH2|Q8IWU9	turquoise	4.88643e-10	2.61304e-05	3.72653e-05	1.90856e-09	0.43987	0.928091	0.510014	-0.539144	-0.363239	-0.470262	0.175905	0.0688816	-0.107023
HDHD2|Q9H0R4	darkred	5.08834e-10	6.50932e-05	0.0546713	3.48132e-09	0.0389463	0.991643	0.00192356	0.119766	0.046132	0.11222	-0.0736336	-0.00754546	0.0660882
PPP1CA|P62136	pink	5.21688e-10	6.75032e-07	0.3344	1.00154e-07	0.000208496	0.243316	0.00143065	-0.136603	-0.0281632	-0.090948	0.10844	0.0456549	-0.0627848
CCT5|P48643	greenyellow	5.59996e-10	0.0902256	1.87097e-05	6.3027e-10	0.78258	0.157527	0.36164	0.0387555	0.0548598	0.0733017	0.0161043	0.0345462	0.0184419
MAT2A|P31153	darkred	5.75438e-10	0.00079616	2.96652e-05	2.66086e-10	0.920986	0.972452	0.384783	0.082365	0.0685169	0.0914797	-0.0138482	0.00911465	0.0229628
OLFM2|O95897	pink	5.77986e-10	0.000595525	0.0524622	2.62774e-09	0.145012	0.978855	0.00111602	-0.177938	-0.078746	-0.195542	0.099192	-0.0176035	-0.116796
UCHL1|P09936	greenyellow	5.8287e-10	0.0233842	9.48822e-05	1.88908e-09	0.997978	0.365613	0.156748	0.0837427	0.0891304	0.131039	0.0053877	0.0472962	0.0419085
CFL1|P23528	darkred	5.93056e-10	9.65045e-05	6.96874e-06	3.67816e-09	0.7841	0.988346	0.775179	0.0701545	0.0548261	0.0650958	-0.0153284	-0.00505872	0.0102697
OLFM1|Q99784	pink	6.29713e-10	4.75141e-05	0.0290359	3.25494e-09	0.0485701	0.979577	0.00492994	-0.237009	-0.0982041	-0.217051	0.138805	0.019958	-0.118847
NDUFB10|O96000	turquoise	6.43513e-10	0.000152817	0.000158558	1.62176e-09	0.551295	0.999964	0.217371	-0.154818	-0.105955	-0.153168	0.0488632	0.00165022	-0.0472129
AMD1|P17707	salmon	6.54559e-10	1.98424e-05	0.00807919	1.54846e-09	0.060439	0.918312	0.0223749	0.642039	0.294106	0.557209	-0.347933	-0.0848299	0.263103
PRKAB2|O43741	greenyellow	6.70048e-10	0.000371412	0.698927	6.3693e-09	0.00789597	0.999966	1.87621e-05	0.152278	0.0274574	0.150598	-0.124821	-0.00168047	0.12314
OSBPL3|Q9H4L5	pink	6.9305e-10	4.17569e-06	0.463736	5.17619e-08	0.000512659	0.506869	0.000398182	-0.24611	-0.0473166	-0.180418	0.198793	0.0656916	-0.133102
BLVRB|P30043	skyblue	8.21452e-10	4.1111e-06	0.020618	9.65465e-09	0.0132984	0.637695	0.0194944	0.291599	0.112321	0.225392	-0.179278	-0.066207	0.113071
CUTA|O60888	darkred	8.86767e-10	0.00104205	7.05104e-08	5.40986e-08	0.989416	0.999985	0.953127	0.104164	0.112956	0.103232	0.00879257	-0.000931671	-0.00972424
PABPC1L2A; PABPC1L2B|Q5JQF8	grey60	9.58398e-10	0.00676545	1.52083e-06	1.03994e-08	0.976177	0.808666	0.906501	0.124228	0.140416	0.157839	0.0161877	0.0336108	0.0174232
GLOD4|Q9HC38	grey60	9.61032e-10	7.09687e-05	0.00599078	2.01364e-08	0.136863	0.990721	0.0250571	0.130203	0.0655088	0.121663	-0.0646944	-0.00854032	0.0561541
TCP1|P17987	greenyellow	1.02768e-09	0.0863118	0.000280528	1.655e-09	0.962526	0.157181	0.0958355	0.0377225	0.0457164	0.0710943	0.00799394	0.0333718	0.0253779
VBP1|P61758	greenyellow	1.03876e-09	0.31009	2.36386e-07	1.10863e-08	0.134627	0.107801	0.999998	0.0277091	0.0639514	0.0641452	0.0362424	0.0364362	0.000193794
ALPL|P05186	magenta	1.05398e-09	0.000456756	0.00143414	1.09493e-09	0.479553	0.992847	0.0531817	-0.412643	-0.261244	-0.440303	0.151399	-0.0276595	-0.179059
CCT8|P50990	greenyellow	1.05652e-09	0.0388281	5.37977e-05	1.8301e-09	0.969811	0.318641	0.266952	0.0448728	0.0526356	0.0734238	0.00776286	0.0285511	0.0207882
MTFP1|Q9UDX5	turquoise	1.08202e-09	5.52379e-05	0.00782965	1.6209e-08	0.106748	0.978811	0.0229753	-0.343484	-0.166207	-0.313956	0.177277	0.0295278	-0.147749
PEA15|Q15121	greenyellow	1.13232e-09	0.0111128	0.00857044	5.85485e-11	0.809276	0.540601	0.00666068	0.165453	0.116529	0.235956	-0.0489232	0.0705037	0.119427
SDC2|P34741	lightgreen	1.17987e-09	0.000916732	0.583717	5.04757e-09	0.0227385	0.995899	3.42489e-05	0.368991	0.0826941	0.390471	-0.286297	0.0214797	0.307777
DGKI|O75912	pink	1.20885e-09	4.77203e-05	0.677721	3.64568e-08	0.00163533	0.863384	8.10315e-05	-0.200571	-0.0331672	-0.166899	0.167404	0.0336721	-0.133732
MPPED2|Q15777	pink	1.46257e-09	3.21116e-06	0.0483741	3.03768e-08	0.00593459	0.512275	0.0143045	-0.185652	-0.0631606	-0.136955	0.122492	0.0486971	-0.0737946
CUL4B|Q13620	greenyellow	1.47935e-09	3.57047e-05	0.00391445	4.09764e-09	0.116736	0.938436	0.0549311	0.103263	0.0520805	0.0906012	-0.0511825	-0.0126618	0.0385207
PSMA6|P60900	darkred	1.48146e-09	8.308e-05	0.00107752	1.09132e-08	0.277214	0.988262	0.111895	0.071716	0.0418875	0.0665747	-0.0298285	-0.00514131	0.0246871
PLEKHG5|O94827	magenta	1.52355e-09	0.00697502	4.70878e-08	9.10094e-08	0.802019	0.967543	0.895418	-0.175937	-0.226357	-0.200542	-0.0504202	-0.0246044	0.0258158
MTX2|O75431	turquoise	1.6141e-09	1.1849e-06	4.57661e-05	2.16457e-07	0.126692	0.25299	0.916281	-0.146134	-0.0849789	-0.0967941	0.0611551	0.0493398	-0.0118153
OLFM3|Q96PB7	pink	1.63812e-09	3.6401e-05	0.00450406	4.59897e-09	0.110823	0.935618	0.0519654	-0.267228	-0.133252	-0.233891	0.133977	0.0333376	-0.100639
NOSIP|Q9Y314	salmon	1.64631e-09	5.79271e-05	0.000983	3.91735e-09	0.246099	0.968378	0.135832	0.225145	0.129827	0.202829	-0.0953178	-0.0223154	0.0730024
KCNJ4|P48050	pink	1.78208e-09	2.99797e-06	0.024859	3.46056e-08	0.00948214	0.492492	0.0310506	-0.292165	-0.108527	-0.213997	0.183638	0.0781681	-0.10547
PDZD2|O15018	midnightblue	1.83051e-09	0.000660084	1.45377e-06	1.79815e-08	0.995677	0.999997	0.98868	-0.141479	-0.132945	-0.14074	0.00853348	0.000738531	-0.00779495
SLC4A10|Q6U841	pink	1.83732e-09	0.000115506	0.00475475	1.19564e-08	0.190366	0.995148	0.0388583	-0.308162	-0.16268	-0.291501	0.145482	0.0166609	-0.128821
GK|P32189	turquoise	1.85679e-09	0.000255002	0.0101427	1.16339e-08	0.203876	1	0.0165893	-0.154226	-0.0793061	-0.1545	0.0749197	-0.000274361	-0.0751941
SPRED3|Q2MJR0	pink	1.88033e-09	6.25512e-05	0.921824	5.37284e-06	2.31463e-05	0.503164	2.62724e-06	-0.540851	0.051063	-0.377206	0.591914	0.163646	-0.428269
SST|P61278	pink	2.0707e-09	5.24371e-05	0.650429	5.662e-08	0.00195305	0.848225	0.000134003	-0.616212	-0.106419	-0.507854	0.509794	0.108358	-0.401436
NPM1|P06748	darkgreen	2.21243e-09	5.88936e-05	1.84981e-06	9.79233e-08	0.825441	0.827953	0.999925	0.0957792	0.0771156	0.0779617	-0.0186636	-0.0178176	0.000846017
PPP1R1A|Q13522	greenyellow	2.33031e-09	0.00523277	0.122928	8.89915e-09	0.286383	0.801621	0.000545008	0.206051	0.0928771	0.261297	-0.113174	0.0552454	0.16842
PCSK2|P16519	greenyellow	2.33729e-09	0.000142772	0.521743	2.33873e-08	0.00673064	0.968854	0.000157449	0.225983	0.0484502	0.202565	-0.177533	-0.0234181	0.154115
TPPP3|Q9BW30	lightgreen	2.59288e-09	0.000123105	3.69899e-06	4.50555e-08	0.860652	0.939849	0.984281	0.368092	0.299809	0.320261	-0.0682823	-0.0478308	0.0204516
NDUFB9|Q9Y6M9	turquoise	2.84522e-09	0.000483537	0.000717802	3.66087e-09	0.567951	0.999147	0.139899	-0.167426	-0.111821	-0.172931	0.0556052	-0.00550478	-0.06111
SLC4A2|P04920	turquoise	2.9144e-09	3.0136e-05	1.87118e-06	2.77561e-07	0.740038	0.658331	0.999108	-0.28689	-0.223041	-0.217437	0.0638487	0.0694525	0.00560378
CDH22|Q9UJ99	midnightblue	3.0773e-09	0.00695654	4.28504e-05	1.61908e-09	0.999797	0.795545	0.462662	-0.198981	-0.193779	-0.254463	0.00520256	-0.0554815	-0.060684
SUCLG1|P53597	turquoise	3.11282e-09	0.000706166	0.000780335	4.09609e-08	0.620489	0.994779	0.129218	-0.124311	-0.0846728	-0.132021	0.0396381	-0.00771035	-0.0473485
HCN1|O60741	turquoise	3.13572e-09	9.99414e-06	0.505704	1.82241e-07	0.00087767	0.52983	0.000744675	-0.214265	-0.0408314	-0.156375	0.173433	0.0578898	-0.115543
TERF2|Q15554	darkgreen	3.14358e-09	0.000192223	4.94665e-05	1.09387e-08	0.705391	0.992048	0.61576	0.119698	0.0885385	0.111816	-0.0311592	-0.00788153	0.0232777
FAM168A|Q92567	midnightblue	3.29904e-09	0.000151421	0.0033876	4.77886e-09	0.243898	0.995012	0.0654796	-0.252737	-0.139582	-0.238728	0.113154	0.0140086	-0.0991458
NF1|P21359	pink	3.31697e-09	0.000110505	0.888034	1.54678e-07	0.00130489	0.872837	4.79324e-05	-0.13275	-0.0148123	-0.11007	0.117938	0.0226805	-0.0952575
GPC4|O75487	greenyellow	3.46275e-09	2.40574e-06	0.0150283	9.32464e-08	0.0116856	0.387993	0.0775604	0.278426	0.108743	0.195481	-0.169683	-0.082945	0.0867381
NOCT|Q9UK39	pink	3.47776e-09	2.35674e-05	0.97967	1.07503e-05	1.77947e-05	0.32273	1.51806e-05	-0.199989	0.0111303	-0.128973	0.211119	0.0710158	-0.140103
KIF5A|Q12840	midnightblue	3.69258e-09	3.9217e-05	0.136412	2.53153e-08	0.0134396	0.862766	0.00316414	-0.265863	-0.0843931	-0.221602	0.18147	0.0442615	-0.137209
GABARAP|O95166	lightgreen	4.10221e-09	0.00132263	6.30396e-06	1.66389e-08	0.993713	0.997894	0.911693	0.114643	0.106395	0.120118	-0.00824728	0.00547535	0.0137226
PCDHGC3|Q9UN70	magenta	4.17854e-09	0.00867647	0.0012875	2.72997e-09	0.933419	0.711322	0.0717726	-0.158406	-0.127924	-0.210799	0.0304813	-0.0523936	-0.0828749
ADAM11|O75078	pink	4.2072e-09	1.58496e-07	0.187628	3.80879e-06	0.000153013	0.0421101	0.0362245	-0.186954	-0.0436454	-0.10268	0.143309	0.0842741	-0.0590348
PDYN|P01213	greenyellow	4.3325e-09	3.7467e-05	0.114561	2.8677e-08	0.0152586	0.850554	0.00446661	0.71001	0.233234	0.588061	-0.476776	-0.121949	0.354826
CFDP1|Q9UEE9	salmon	4.34139e-09	0.000203554	0.000245181	9.22372e-09	0.549177	0.994659	0.354434	0.299284	0.202973	0.282008	-0.0963109	-0.0172754	0.0790355
DBT|P11182	turquoise	4.39855e-09	5.59651e-07	0.0985951	7.77991e-07	0.000868505	0.132708	0.0351837	-0.207507	-0.0584121	-0.127302	0.149095	0.0802052	-0.06889
ADGRB2|O60241	pink	4.58283e-09	1.57889e-06	0.381152	8.81496e-07	0.000332261	0.201806	0.00442315	-0.184102	-0.037254	-0.117049	0.146848	0.0670532	-0.0797947
RANGAP1|P46060	salmon	4.6903e-09	0.00019874	0.0106758	6.33841e-09	0.177121	0.996838	0.0294571	0.136534	0.0687939	0.129942	-0.0677401	-0.00659229	0.0611478
PRDX1|Q06830	lightgreen	5.48288e-09	4.84388e-06	0.0355719	1.11911e-07	0.00998925	0.466541	0.0392217	0.161056	0.0582726	0.115761	-0.102784	-0.0452955	0.0574884
SLC7A3|Q8WY07	greenyellow	5.5793e-09	0.000172603	0.000332515	1.30099e-08	0.491105	0.987312	0.345233	0.339747	0.223908	0.313673	-0.115839	-0.0260739	0.0897655
TUBB|P07437	darkorange	5.94249e-09	4.75451e-05	0.00162145	2.23299e-08	0.190154	0.889291	0.192976	0.131931	0.0725562	0.111513	-0.0593748	-0.0204181	0.0389566
ETFDH|Q16134	turquoise	5.948e-09	1.05922e-06	0.000644312	6.78182e-07	0.0415053	0.182529	0.689135	-0.235161	-0.116437	-0.148648	0.118723	0.0865128	-0.0322106
BRINP1|O60477	pink	6.44366e-09	0.000219905	0.20953	2.17368e-08	0.0290915	0.987071	0.00136826	-0.135486	-0.0426442	-0.124869	0.0928418	0.0106172	-0.0822246
RYBP|Q8N488	salmon	6.52876e-09	0.000403892	0.025893	5.48881e-09	0.162893	0.998603	0.00544392	0.228676	0.110067	0.237253	-0.118609	0.00857655	0.127186
KIAA1549|Q9HCM3	pink	6.83072e-09	0.000239175	0.791237	1.31471e-07	0.00394281	0.948643	9.68704e-05	-0.196916	-0.0294523	-0.171786	0.167464	0.0251295	-0.142334
PDCD4|Q53EL6	greenyellow	6.86732e-09	1.00966e-05	0.192449	1.71934e-07	0.00358034	0.536078	0.00584072	0.24885	0.0681713	0.182077	-0.180679	-0.0667734	0.113905
CYTH1|Q15438	greenyellow	6.90074e-09	0.0195696	4.38494e-05	4.91313e-09	0.994962	0.648363	0.543033	0.0443879	0.0481902	0.0619657	0.00380235	0.0175779	0.0137755
NDUFA11|Q86Y39	turquoise	6.9581e-09	3.11203e-05	0.000277519	5.85617e-08	0.282474	0.781799	0.536736	-0.156794	-0.095231	-0.125665	0.0615633	0.0311295	-0.0304339
RAB6A|P20340	greenyellow	7.1278e-09	0.00171382	0.000447128	5.12089e-09	0.817333	0.978248	0.227576	0.0801352	0.0604371	0.0887736	-0.019698	0.00863843	0.0283365
LUC7L2|Q9Y383	salmon	7.41716e-09	4.7281e-06	0.015168	1.50918e-07	0.0178439	0.439874	0.0950725	0.191981	0.0770835	0.136412	-0.114897	-0.0555683	0.0593288
CACNG2|Q9Y698	turquoise	7.48192e-09	0.000180648	0.00026005	2.03664e-08	0.524378	0.981744	0.42757	-0.119276	-0.0800324	-0.108873	0.0392439	0.0104032	-0.0288407
TMEM9|Q9P0T7	greenyellow	7.74372e-09	0.000511025	0.00660457	6.90156e-09	0.324659	0.999991	0.0462179	0.17819	0.0999195	0.179475	-0.0782701	0.00128565	0.0795558
SELENOP|P49908	salmon	7.85198e-09	0.00169403	7.84876e-06	3.38059e-08	0.995861	0.998482	0.937741	0.345081	0.323124	0.360126	-0.0219577	0.015045	0.0370026
PDAP1|Q13442	lightyellow	8.19775e-09	0.127311	5.43044e-07	0.000209839	0.0984391	0.968979	0.0248255	0.0499307	0.104673	0.0601851	0.0547425	0.0102544	-0.0444881
DLAT|P10515	turquoise	8.40561e-09	0.000370092	0.00102958	1.10061e-08	0.484293	0.999466	0.192611	-0.136563	-0.0873974	-0.132791	0.0491651	0.00377177	-0.0453934
FKBP10|Q96AY3	magenta	8.69546e-09	0.00662353	0.000818463	3.39371e-09	0.933506	0.827926	0.143125	-0.293595	-0.238594	-0.369515	0.0550013	-0.0759195	-0.130921
GNB4|Q9HAV0	lightyellow	8.7426e-09	0.00374207	1.27488e-05	2.08847e-08	0.999833	0.968602	0.863137	0.119647	0.116876	0.135274	-0.00277129	0.0156265	0.0183978
ASAP1|Q9ULH1	pink	8.92669e-09	4.91949e-06	0.813156	3.28491e-06	0.000135545	0.231281	0.000913494	-0.146891	-0.0172045	-0.0928551	0.129686	0.0540354	-0.0756506
C9orf40|Q8IXQ3	salmon	9.08093e-09	0.00567328	3.96472e-06	3.89267e-08	0.996219	0.958099	0.978241	0.141237	0.150888	0.16244	0.00965072	0.021203	0.0115522
RABIF|P47224	darkred	9.14063e-09	0.000528737	0.00200777	9.06353e-09	0.463743	1	0.121675	0.117585	0.0732427	0.117721	-0.0443424	0.00013583	0.0444783
TIMM13|Q9Y5L4	turquoise	1.02546e-08	1.91317e-05	0.0651473	1.0306e-07	0.0155707	0.67151	0.0195954	-0.156503	-0.055087	-0.120135	0.101416	0.0363678	-0.0650481
OPRK1|P41145	lightgreen	1.06864e-08	0.000869879	0.00476961	6.86189e-09	0.45761	0.994422	0.0544445	0.362896	0.220764	0.386094	-0.142132	0.0231976	0.165329
CCT7|Q99832	greenyellow	1.07931e-08	0.122478	0.000463501	7.26084e-09	0.947306	0.210589	0.185789	0.0357223	0.0448709	0.0671405	0.0091486	0.0314183	0.0222697
RTRAF|Q9Y224	salmon	1.14276e-08	4.34682e-05	0.000467842	7.9143e-08	0.276081	0.80421	0.485984	0.0816361	0.0487877	0.0658789	-0.0328484	-0.0157572	0.0170912
PTMS|P20962	darkgreen	1.15042e-08	7.43684e-06	0.000932295	2.67149e-07	0.0977089	0.456936	0.512692	0.205601	0.107685	0.146033	-0.0979161	-0.059568	0.0383481
AKAP8L|Q9ULX6	salmon	1.16303e-08	6.03563e-05	0.00546646	4.05325e-08	0.131365	0.882272	0.114965	0.247286	0.124393	0.207609	-0.122892	-0.039677	0.0832153
TBCB|Q99426	lightgreen	1.23952e-08	0.00149983	0.0036108	7.4224e-09	0.564869	0.988989	0.0756468	0.0917078	0.0585999	0.0994479	-0.0331079	0.00774013	0.040848
NDUFB4|O95168	turquoise	1.34009e-08	0.000935012	0.00119097	1.1971e-08	0.618495	0.999297	0.183349	-0.160363	-0.108081	-0.165532	0.0522824	-0.0051692	-0.0574516
SPRY4|Q9C004	pink	1.36154e-08	0.0013467	0.999556	5.08288e-07	0.00223967	0.915938	1.60258e-05	-0.684977	0.0123769	-0.568714	0.697354	0.116263	-0.581091
ASAP2|O43150	pink	1.37258e-08	0.000227581	0.163111	4.25703e-08	0.0373908	0.976624	0.0032628	-0.141365	-0.0475094	-0.127745	0.0938557	0.0136203	-0.0802355
TMEM63C|Q9P1W3	greenyellow	1.38182e-08	0.000107012	0.796789	4.84518e-07	0.00198408	0.796204	0.000248483	0.222416	0.0313863	0.176599	-0.19103	-0.0458172	0.145212
IMPA1|P29218	darkred	1.40883e-08	9.39776e-06	0.0445238	2.39703e-07	0.0130706	0.498599	0.0457377	0.191014	0.0689639	0.137657	-0.122051	-0.0533575	0.0686931
CMBL|Q96DG6	lightgreen	1.41658e-08	0.000122488	0.0997469	5.06102e-08	0.0373953	0.935117	0.0076315	0.194356	0.0699206	0.168403	-0.124436	-0.0259533	0.0984826
TRAPPC11|Q7Z392	turquoise	1.53956e-08	1.68367e-05	0.248555	3.77567e-07	0.00386561	0.545968	0.00607361	-0.0751914	-0.0196441	-0.054767	0.0555473	0.0204244	-0.0351229
HEBP2|Q9Y5Z4	lightgreen	1.54863e-08	0.000307925	0.00762973	2.09848e-08	0.248401	0.994951	0.0682472	0.268518	0.143739	0.252922	-0.124779	-0.0155958	0.109183
CDH10|Q9Y6N8	pink	1.55929e-08	1.91905e-05	0.697722	1.34483e-06	0.000715594	0.459352	0.00100001	-0.234302	-0.0359361	-0.163548	0.198365	0.0707536	-0.127612
NDUFV1|P49821	turquoise	1.57133e-08	0.000219022	0.00167885	3.04242e-08	0.354755	0.981587	0.21094	-0.174385	-0.10418	-0.158954	0.0702054	0.0154311	-0.0547742
CSDE1|O75534	turquoise	1.59905e-08	7.45501e-07	0.0860536	3.47931e-06	0.00123696	0.0969364	0.0860446	-0.104775	-0.0305792	-0.061159	0.0741962	0.0436164	-0.0305798
DPYSL2|Q16555	greenyellow	1.60417e-08	0.00327304	0.00110027	8.66028e-09	0.827503	0.953135	0.170624	0.0668685	0.0499484	0.0768198	-0.0169201	0.00995128	0.0268713
TIMP2|P16035	grey60	1.72041e-08	0.00013451	0.0147214	3.9695e-08	0.125819	0.950336	0.0534917	0.254925	0.121289	0.223856	-0.133636	-0.0310693	0.102566
GSN|P06396	lightgreen	1.72222e-08	0.00156109	0.0087541	1.03117e-08	0.45863	0.991717	0.0441927	0.214734	0.126787	0.23123	-0.0879469	0.0164963	0.104443
NSFL1C|Q9UNZ2	greenyellow	1.79359e-08	0.0235813	0.0142201	4.0369e-09	0.874665	0.59175	0.0179392	0.0874357	0.0636085	0.125569	-0.0238272	0.0381335	0.0619607
MAP3K21|Q5TCX8	greenyellow	1.81324e-08	0.000254812	0.000505843	2.06849e-08	0.606397	0.99836	0.205703	0.2865	0.201065	0.297628	-0.085436	0.011128	0.0965639
NNMT|P40261	pink	1.8873e-08	0.000317104	0.0026966	2.8713e-08	0.355641	0.992749	0.157879	-0.528922	-0.311304	-0.494125	0.217618	0.0347971	-0.182821
PLCB1|Q9NQ66	pink	1.91987e-08	0.000291532	0.552942	1.64888e-07	0.0105104	0.954242	0.000525727	-0.179335	-0.0386754	-0.157109	0.14066	0.0222268	-0.118433
TMEM63B|Q5T3F8	pink	1.96187e-08	0.0005601	0.00027206	3.88486e-08	0.697918	0.998483	0.492412	-0.0962908	-0.0691714	-0.0924132	0.0271193	0.00387754	-0.0232418
MTOR|P42345	midnightblue	1.97698e-08	1.65604e-05	0.000493691	3.79453e-07	0.181089	0.543108	0.663928	-0.0623848	-0.0354139	-0.0453948	0.0269709	0.01699	-0.00998091
TNKS|O95271	salmon	1.99712e-08	0.000536256	0.234059	4.96771e-08	0.04756	0.99695	0.00189116	0.176764	0.0570621	0.167788	-0.119702	-0.00897556	0.110726
RBM4B|Q9BQ04	salmon	2.00508e-08	5.00545e-06	0.00162542	7.7188e-07	0.0624749	0.326257	0.543599	0.174532	0.0862188	0.11707	-0.0883128	-0.057462	0.0308508
MAIP1|Q8WWC4	turquoise	2.05769e-08	0.0244667	0.000220606	9.69567e-09	0.999945	0.651482	0.374403	-0.0741151	-0.075552	-0.104142	-0.0014369	-0.0300269	-0.02859
PYCR2|Q96C36	blue	2.06174e-08	0.000156645	0.257005	1.1498e-07	0.0186997	0.921394	0.00270591	-0.331949	-0.0965317	-0.28371	0.235418	0.0482398	-0.187178
RASGRF1|Q13972	blue	2.2395e-08	0.000306815	0.133032	5.59734e-08	0.0535975	0.982972	0.00533049	-0.240782	-0.0863037	-0.219611	0.154479	0.0211717	-0.133307
ZC3H15|Q8WU90	salmon	2.26279e-08	0.0163948	0.000285731	1.10154e-08	0.9993	0.745681	0.350313	0.130969	0.125308	0.17479	-0.00566068	0.0438209	0.0494816
GOLPH3L|Q9H4A5	lightgreen	2.39201e-08	0.00145168	0.0350933	1.73605e-08	0.275415	0.997082	0.0151845	0.156765	0.0783317	0.165179	-0.0784331	0.00841421	0.0868473
DHX15|O43143	salmon	2.39513e-08	2.97421e-05	0.000960566	2.49228e-07	0.185983	0.665155	0.499273	0.131107	0.0731716	0.0996907	-0.0579355	-0.0314164	0.0265191
ARC|Q7LC44	pink	2.44097e-08	0.000785374	0.00397705	2.29597e-08	0.445479	1	0.113186	-0.144691	-0.0874834	-0.144541	0.0572077	0.000149928	-0.0570577
CCK|P06307	greenyellow	2.45622e-08	0.0197916	0.0216175	6.08385e-09	0.800311	0.662287	0.0145753	0.180484	0.122485	0.250684	-0.0579985	0.0702002	0.128199
TAGLN3|Q9UI15	pink	2.49192e-08	0.00023368	0.989347	1.25974e-05	0.000202147	0.648314	2.43665e-05	-0.161132	0.00813443	-0.116865	0.169267	0.0442666	-0.125
SERPINE2|P07093	midnightblue	2.64122e-08	0.000930254	0.00993491	2.19996e-08	0.362157	0.999961	0.0565429	-0.408036	-0.228973	-0.413057	0.179063	-0.00502047	-0.184084
DNPH1|O43598	greenyellow	2.65932e-08	0.000587171	0.241525	6.62395e-08	0.0490373	0.996375	0.00214255	0.121787	0.0391913	0.115192	-0.0825958	-0.00659476	0.0760011
GRIA2|P42262	red	2.67559e-08	0.000130345	0.0080258	7.02539e-08	0.162885	0.926943	0.110289	-0.144671	-0.0732043	-0.124423	0.071467	0.0202482	-0.0512188
NDUFS2|O75306	turquoise	2.67624e-08	0.000621564	0.00959627	2.76392e-08	0.310257	0.999729	0.0644793	-0.153041	-0.08381	-0.149556	0.0692308	0.00348502	-0.0657457
RALYL|Q86SE5	grey60	2.91787e-08	0.000883369	2.03086e-05	1.92912e-07	0.94714	0.994891	0.964328	0.129824	0.110836	0.121705	-0.0189883	-0.0081188	0.0108695
SLC6A15|Q9H2J7	darkred	3.02719e-08	0.000416163	0.0458315	4.64123e-08	0.128543	0.993557	0.0191118	0.241033	0.106311	0.225533	-0.134722	-0.0154993	0.119223
TTC7B|Q86TV6	turquoise	3.06814e-08	0.00158029	4.05488e-05	9.90217e-08	0.959067	1	0.869643	-0.0944197	-0.0812681	-0.0945521	0.0131516	-0.000132318	-0.0132839
ADCY1|Q08828	pink	3.08902e-08	0.00725832	0.486246	4.23097e-08	0.12626	0.940741	0.000300337	-0.126625	-0.0377573	-0.148662	0.0888682	-0.0220369	-0.110905
TMEM65|Q6PI78	pink	3.11438e-08	0.00180986	0.001236	2.49494e-08	0.724228	0.99627	0.231478	-0.17431	-0.123049	-0.184646	0.0512611	-0.0103358	-0.0615969
PCDHGC5|Q9Y5F6	midnightblue	3.21441e-08	2.76166e-05	0.0202608	2.71467e-07	0.0437721	0.647174	0.0976807	-0.207348	-0.0873975	-0.156594	0.11995	0.0507531	-0.0691969
TIMM44|O43615	turquoise	3.32112e-08	0.000100799	0.113327	1.66362e-07	0.0297877	0.858458	0.0126942	-0.132677	-0.046045	-0.109163	0.0866319	0.0235137	-0.0631182
RAD23A|P54725	greenyellow	3.48078e-08	0.0874894	0.000375148	1.25281e-08	0.971497	0.366806	0.324897	0.0347026	0.0413974	0.0585075	0.0066948	0.0238049	0.0171101
SMYD5|Q6GMV2	greenyellow	3.71962e-08	3.16494e-05	0.755614	3.09777e-06	0.000856635	0.461814	0.00127953	0.156875	0.0224391	0.108454	-0.134436	-0.048421	0.0860154
MGLL|Q99685	pink	3.81765e-08	0.000121933	0.135251	1.87287e-07	0.0291223	0.872743	0.0106053	-0.171461	-0.0579657	-0.141995	0.113495	0.029466	-0.0840291
GNAS|P63092	greenyellow	3.93565e-08	1.0651e-05	0.0589241	9.04377e-07	0.0114129	0.409703	0.0660334	0.14803	0.0515117	0.102084	-0.0965181	-0.0459455	0.0505725
SNX13|Q9Y5W8	pink	3.95062e-08	0.000154017	0.214188	2.16042e-07	0.0223299	0.889562	0.00560167	-0.0913546	-0.0279857	-0.0762867	0.0633689	0.0150679	-0.048301
WDR44|Q5JSH3	darkorange	4.07012e-08	0.0259555	1.04153e-05	1.11935e-07	0.943212	0.817816	0.97446	0.0511748	0.0616824	0.0668948	0.0105076	0.01572	0.00521245
LGI2|Q8N0V4	turquoise	4.08649e-08	0.00453745	0.00131621	2.29793e-08	0.856996	0.958659	0.217956	-0.369287	-0.280076	-0.423352	0.0892116	-0.0540648	-0.143276
VCAN|P13611	yellow	4.1263e-08	0.00116846	0.000395112	6.24097e-08	0.7733	0.999997	0.486309	0.317992	0.2349	0.316263	-0.0830922	-0.00172861	0.0813636
DIRAS1|O95057	turquoise	4.14191e-08	3.33053e-05	0.343988	9.8891e-07	0.00421971	0.5668	0.00592606	-0.151255	-0.0365923	-0.109821	0.114663	0.0414342	-0.0732284
NDUFA5|Q16718	turquoise	4.23803e-08	0.000413396	0.0177782	6.15406e-08	0.202893	0.990461	0.0557994	-0.164472	-0.0820068	-0.152391	0.0824654	0.0120815	-0.0703839
SLC7A14|Q8TBB6	greenyellow	4.29915e-08	0.00188095	0.340427	7.82429e-08	0.0757782	0.999777	0.00116567	0.154009	0.0480584	0.157573	-0.105951	0.00356379	0.109515
PSMB7|Q99436	darkred	4.30156e-08	0.000142754	0.0286669	1.26528e-07	0.0922498	0.908846	0.0511722	0.0849249	0.0374355	0.0719543	-0.0474894	-0.0129706	0.0345188
DNAJC8|O75937	darkgreen	4.443e-08	2.04704e-05	0.000113971	2.50389e-06	0.309057	0.417648	0.979235	0.124872	0.0782953	0.0852484	-0.0465771	-0.039624	0.00695304
EDF1|O60869	salmon	4.53432e-08	0.00480029	3.31997e-05	1.14189e-07	0.998715	0.989169	0.900299	0.152586	0.145443	0.16668	-0.00714353	0.014094	0.0212376
PCDHGB6|Q9Y5F9	magenta	4.61599e-08	0.000899239	0.016863	3.60875e-08	0.296766	0.997614	0.0238911	-0.211001	-0.113181	-0.221165	0.0978201	-0.0101644	-0.107985
PDGFRB|P09619	salmon	4.81129e-08	5.86149e-06	0.0865034	2.24291e-06	0.00544701	0.272349	0.069383	0.212218	0.0673641	0.137362	-0.144854	-0.0748567	0.0699975
ADRB1|P08588	grey60	4.9598e-08	3.70021e-05	1.26414e-05	4.74883e-07	0.61495	0.825259	0.942797	0.524536	0.391897	0.433189	-0.132639	-0.0913472	0.0412916
RAB6D|Q53S08	lightgreen	5.12703e-08	0.00475669	0.00848425	2.26415e-08	0.660635	0.954778	0.0649933	0.119046	0.0773018	0.137117	-0.0417439	0.0180714	0.0598153
OSBPL6|Q9BZF3	turquoise	5.3232e-08	0.000287777	0.0298091	1.05621e-07	0.132344	0.966452	0.0452241	-0.127996	-0.0585377	-0.113798	0.0694583	0.0141979	-0.0552604
LUC7L|Q9NQ29	salmon	5.45176e-08	0.000112946	0.000418852	4.03643e-07	0.405297	0.815929	0.698107	0.208105	0.131887	0.166872	-0.0762176	-0.0412326	0.0349851
GNAO1|P09471	grey60	6.07638e-08	0.00183984	0.000461141	7.84349e-08	0.824489	0.999825	0.48732	0.100361	0.0759554	0.102499	-0.0244059	0.00213722	0.0265432
TBCA|O75347	lightgreen	6.08363e-08	0.0589047	1.73643e-05	1.19917e-07	0.862442	0.642334	0.95197	0.0665474	0.0879103	0.0974217	0.0213629	0.0308744	0.00951148
PDE1C|Q14123	yellow	6.15952e-08	0.522587	1.61222e-06	1.2352e-06	0.112753	0.178823	0.967929	0.0502312	0.136765	0.125214	0.0865335	0.0749832	-0.0115502
SPEN|Q96T58	salmon	6.18744e-08	7.43823e-06	0.00433287	2.40247e-06	0.0481534	0.293792	0.503585	0.16947	0.0786039	0.110547	-0.0908664	-0.0589236	0.0319428
VPS13D|Q5THJ4	pink	6.1927e-08	3.08459e-06	0.0177564	4.82815e-06	0.0122448	0.170922	0.32212	-0.0971109	-0.0376057	-0.0591838	0.0595052	0.0379271	-0.0215781
NDUFV2|P19404	turquoise	6.28192e-08	0.000844012	0.00452629	7.0669e-08	0.441306	0.99927	0.161565	-0.143667	-0.0863118	-0.139012	0.0573555	0.00465578	-0.0526997
NDRG2|Q9UN36	midnightblue	6.33565e-08	0.000104373	0.0158907	2.46036e-07	0.106006	0.838563	0.112996	-0.264682	-0.123078	-0.215168	0.141604	0.0495141	-0.0920898
CA10|Q9NS85	red	6.51108e-08	7.66021e-05	0.0428573	3.47181e-07	0.0506053	0.775061	0.0568437	-0.236358	-0.0952466	-0.186535	0.141111	0.0498229	-0.0912886
DIPK2A|Q8NDZ4	greenyellow	6.7264e-08	0.00057861	0.83962	1.07379e-06	0.00665055	0.936096	0.000326643	0.162988	0.023159	0.13917	-0.139829	-0.0238172	0.116011
PPEF1|O14829	pink	6.8258e-08	5.65016e-05	0.543035	2.07577e-06	0.00303941	0.583768	0.00319072	-0.481635	-0.0956868	-0.348842	0.385948	0.132793	-0.253155
DNAJC12|Q9UKB3	greenyellow	6.97899e-08	0.0326938	0.000202583	4.33147e-08	0.998276	0.702068	0.552718	0.160317	0.170524	0.222982	0.0102069	0.0626651	0.0524582
VIP|P01282	grey60	7.04629e-08	0.00027762	0.00103014	2.23341e-07	0.440314	0.940302	0.474389	0.257225	0.161671	0.222248	-0.095554	-0.0349774	0.0605765
MYO1B|O43795	pink	7.31417e-08	0.000955632	0.000770125	1.20244e-07	0.671805	0.998515	0.451781	-0.195761	-0.136317	-0.187641	0.0594441	0.00812064	-0.0513235
RAB9A|P51151	lightgreen	7.4794e-08	0.000568177	0.0254436	1.04309e-07	0.20228	0.991973	0.0520633	0.119732	0.0583824	0.111264	-0.0613497	-0.00846781	0.0528819
CERS4|Q9HA82	darkred	7.48367e-08	0.552918	1.24374e-05	2.94478e-07	0.207891	0.124143	0.994185	0.0586621	0.149667	0.157322	0.0910052	0.0986598	0.00765455
SCGN|O76038	greenyellow	7.76224e-08	2.36861e-05	0.0406132	1.07178e-06	0.0254145	0.508882	0.100553	0.712899	0.272479	0.507293	-0.44042	-0.205606	0.234814
CLVS1|Q8IUQ0	red	7.88488e-08	6.71975e-07	0.0833845	4.48453e-05	0.00118263	0.0369192	0.264382	-0.139731	-0.0408493	-0.0720705	0.0988822	0.067661	-0.0312212
CHMP4B|Q9H444	cyan	8.27944e-08	0.0278417	1.3172e-07	4.16338e-05	0.619117	0.999785	0.317204	0.0527214	0.0763315	0.0542928	0.0236101	0.00157141	-0.0220387
SEC22B|O75396	greenyellow	8.54242e-08	0.00469112	0.878854	4.9369e-07	0.0307077	0.999437	0.000128979	0.0705114	0.0105489	0.072911	-0.0599624	0.00239963	0.0623621
GPT|P24298	darkred	8.5761e-08	8.11139e-06	0.0719804	3.50789e-06	0.00803358	0.2781	0.102658	0.33238	0.110547	0.214226	-0.221833	-0.118154	0.103679
AK1|P00568	lightgreen	8.80189e-08	0.000248565	0.0053008	2.24608e-07	0.258158	0.931505	0.224145	0.178288	0.0974829	0.152971	-0.0808048	-0.0253164	0.0554883
CCNYL1|Q8N7R7	pink	8.98048e-08	0.00016841	0.99998	2.33141e-05	0.000361368	0.538726	0.000173863	-0.210921	-0.00127334	-0.145664	0.209648	0.0652573	-0.14439
PTP4A2|Q12974	salmon	9.04765e-08	8.48592e-05	0.00391423	5.25974e-07	0.177892	0.758369	0.346181	0.16066	0.0848169	0.125545	-0.0758431	-0.0351148	0.0407283
CNST|Q6PJW8	salmon	9.31515e-08	1.71917e-05	0.412685	5.55228e-06	0.00193219	0.332969	0.0118886	0.161734	0.0350962	0.105823	-0.126638	-0.0559116	0.0707266
RPS6KA1|Q15418	yellow	9.41144e-08	0.00040439	0.264197	3.64356e-07	0.0349892	0.949707	0.00531326	0.176137	0.0538154	0.153083	-0.122321	-0.023054	0.0992672
RAP1GAP2|Q684P5	lightyellow	9.48179e-08	0.071002	8.55931e-08	8.70356e-05	0.370731	0.987061	0.203549	0.0886686	0.149471	0.100716	0.0608022	0.0120475	-0.0487547
ITSN2|Q9NZM3	pink	9.51308e-08	0.00074395	0.0912566	1.51469e-07	0.118953	0.993864	0.0160184	-0.0819462	-0.0335558	-0.0765583	0.0483905	0.00538798	-0.0430025
TERF2IP|Q9NYB0	salmon	9.825e-08	0.000466267	0.000176326	5.29076e-07	0.71381	0.946628	0.849561	0.173995	0.126754	0.150513	-0.0472412	-0.0234815	0.0237597
SMNDC1|O75940	darkgrey	9.89135e-08	0.000347138	2.35981e-06	2.84929e-05	0.966555	0.638208	0.738098	0.129927	0.114758	0.0928426	-0.015169	-0.0370841	-0.0219151
TATDN1|Q6P1N9	turquoise	1.03547e-07	2.85322e-05	0.011866	1.31313e-06	0.0604528	0.519311	0.261037	-0.154879	-0.0694393	-0.110338	0.0854395	0.0445407	-0.0408987
RNF214|Q8ND24	turquoise	1.04277e-07	9.68572e-06	0.000909875	7.51837e-06	0.1124	0.247748	0.891536	-0.0714368	-0.0379319	-0.0448937	0.033505	0.0265431	-0.00696187
PRUNE1|Q86TP1	grey60	1.04692e-07	0.00655141	0.017881	4.46116e-08	0.618009	0.951323	0.0477247	0.0710461	0.0438681	0.0824513	-0.0271779	0.0114052	0.0385831
BMPR2|Q13873	grey60	1.07121e-07	0.0393484	0.000150589	8.23048e-08	0.991866	0.709561	0.67543	0.0902252	0.100174	0.125985	0.00994878	0.03576	0.0258112
AFG3L2|Q9Y4W6	turquoise	1.11198e-07	0.000361895	0.00405946	2.49624e-07	0.330428	0.954857	0.268778	-0.110254	-0.0632026	-0.096469	0.0470513	0.0137848	-0.0332665
NDUFC2|O95298	turquoise	1.13277e-07	0.00136095	0.00367546	1.1835e-07	0.545941	0.999922	0.220192	-0.153509	-0.0972278	-0.151068	0.0562813	0.00244063	-0.0538407
PRXL2A|Q9BRX8	turquoise	1.13604e-07	0.00573332	1.15772e-05	8.73027e-07	0.999912	0.999619	0.999944	-0.126063	-0.128515	-0.129898	-0.00245125	-0.00383472	-0.00138348
PAICS|P22234	lightgreen	1.13723e-07	0.000609415	0.901573	2.4753e-06	0.00512883	0.902256	0.00035629	0.109114	0.0128773	0.0903875	-0.0962366	-0.0187264	0.0775102
SERF2|P84101	salmon	1.16439e-07	0.00398038	0.00220609	7.93686e-08	0.789055	0.990174	0.252632	0.287936	0.207451	0.313238	-0.0804847	0.0253017	0.105786
MAP3K9|P80192	blue	1.22017e-07	8.88078e-05	0.0507012	7.15109e-07	0.0495929	0.741276	0.068299	-0.256525	-0.101658	-0.198622	0.154867	0.0579029	-0.0969643
PEX5L|Q8IYB4	turquoise	1.24862e-07	8.62576e-06	0.618235	2.66727e-05	0.000505018	0.166501	0.0118068	-0.153852	-0.0254008	-0.0906004	0.128451	0.0632516	-0.0651996
SETX|Q7Z333	salmon	1.27339e-07	0.0532823	0.00217217	3.69845e-08	0.999842	0.572659	0.196181	0.0966004	0.0936353	0.14485	-0.00296512	0.0482493	0.0512144
GSTP1|P09211	lightgreen	1.29027e-07	0.00036464	0.0177024	2.63946e-07	0.191253	0.953547	0.10724	0.16046	0.0794048	0.140182	-0.0810549	-0.0202779	0.060777
COA1|Q9GZY4	turquoise	1.32802e-07	0.00367024	0.000135351	2.77663e-07	0.967901	0.999415	0.8217	-0.14705	-0.126928	-0.152009	0.0201221	-0.00495906	-0.0250812
NDUFS8|O00217	turquoise	1.32838e-07	0.000769775	0.00370051	2.00644e-07	0.450934	0.991767	0.262491	-0.167542	-0.101793	-0.15534	0.0657486	0.0122013	-0.0535473
PGAM2|P15259	lightgreen	1.34221e-07	0.00218108	0.000935494	1.62177e-07	0.782945	0.999986	0.453625	0.474425	0.346779	0.478864	-0.127647	0.00443898	0.132086
NDUFAF8|A1L188	turquoise	1.39958e-07	0.00675751	0.000177865	1.95596e-07	0.988248	0.985077	0.747798	-0.195324	-0.175382	-0.216111	0.0199421	-0.0207864	-0.0407284
PARK7|Q99497	lightgreen	1.41108e-07	0.00825537	0.00379674	6.5831e-08	0.846154	0.945003	0.175091	0.0731947	0.053942	0.0857506	-0.0192527	0.0125559	0.0318086
DEK|P35659	salmon	1.46217e-07	5.71146e-05	0.0647579	1.32826e-06	0.0318113	0.623996	0.072292	0.19485	0.0725513	0.143785	-0.122299	-0.0510649	0.0712336
DYNC1LI2|O43237	yellow	1.49593e-07	0.510009	6.81022e-05	2.30928e-07	0.342828	0.117265	0.884139	0.0236572	0.0533576	0.0619216	0.0297005	0.0382645	0.00856399
HP|P00738	skyblue	1.49651e-07	0.000495817	5.54001e-05	2.00487e-06	0.827603	0.892006	0.993797	1.40669	1.09745	1.1594	-0.309231	-0.247284	0.061947
ARRB1|P49407	lightgreen	1.52086e-07	0.0161203	0.000394888	1.09353e-07	0.997697	0.892516	0.552086	0.0946634	0.0885735	0.116992	-0.00608989	0.0223287	0.0284186
ICA1|Q05084	pink	1.5306e-07	2.546e-05	0.0106811	2.56974e-06	0.0599847	0.446126	0.344771	-0.105554	-0.0475809	-0.0727547	0.0579728	0.0327991	-0.0251738
NPTX2|P47972	pink	1.55699e-07	0.000400797	0.980906	9.29542e-06	0.0018144	0.759213	0.000311449	-0.615363	-0.039267	-0.468117	0.576096	0.147245	-0.42885
RHOA|P61586	lightyellow	1.58954e-07	0.343972	1.04393e-05	7.50228e-07	0.331385	0.276113	0.999924	0.0293432	0.0603344	0.0610503	0.0309913	0.0317071	0.000715869
NDUFS3|O75489	turquoise	1.62001e-07	0.00142525	0.0159464	1.55662e-07	0.368	0.999798	0.0926724	-0.150839	-0.0829915	-0.147534	0.0678477	0.00330472	-0.064543
CTHRC1|Q96CG8	purple	1.6288e-07	0.00668293	0.00309181	0.467499	2.44295e-06	0.066485	1.47388e-05	0.910741	-0.600453	0.229938	-1.51119	-0.680802	0.830392
METTL9|Q9H1A3	blue	1.6532e-07	0.00623541	0.00373215	8.99593e-08	0.805183	0.973883	0.198131	-0.188077	-0.135103	-0.212191	0.052974	-0.024114	-0.077088
UBE2L3|P68036	lightgreen	1.65755e-07	0.00175585	0.00128338	2.18079e-07	0.715118	0.999892	0.434511	0.0825316	0.0579629	0.0810394	-0.0245688	-0.00149227	0.0230765
PSMB3|P49720	darkred	1.67864e-07	0.00029641	0.46251	1.44262e-06	0.0141916	0.85283	0.00385925	0.0796286	0.0190822	0.0643591	-0.0605465	-0.0152695	0.0452769
TPM1|P09493	greenyellow	1.74464e-07	3.27045e-05	0.0802718	2.77631e-06	0.0187975	0.475867	0.0829078	0.0935242	0.0326246	0.0650631	-0.0608996	-0.0284611	0.0324385
NDUFB5|O43674	turquoise	1.74658e-07	0.00392191	0.00243079	1.30099e-07	0.776508	0.995337	0.282451	-0.133704	-0.0954595	-0.142815	0.0382449	-0.0091102	-0.0473551
PCDHGB2|Q9Y5G2	magenta	1.79296e-07	0.00390222	0.0092186	1.00297e-07	0.576773	0.984045	0.0689442	-0.268572	-0.166859	-0.296304	0.101713	-0.0277319	-0.129445
DAB1|O75553	greenyellow	1.79925e-07	0.0842494	0.0220978	3.71721e-08	0.9812	0.455466	0.0360132	0.103775	0.0865718	0.167855	-0.0172035	0.0640793	0.0812828
NDUFB8|O95169	turquoise	1.81561e-07	0.00132499	0.00186532	2.58394e-07	0.624506	0.998274	0.391389	-0.146689	-0.0980213	-0.140135	0.0486677	0.00655371	-0.042114
DDAH1|O94760	greenyellow	1.85355e-07	0.525376	5.12484e-06	2.21992e-06	0.160024	0.206879	0.988891	0.0274623	0.0714568	0.0670684	0.0439945	0.0396061	-0.00438842
NDUFB6|O95139	turquoise	1.86512e-07	0.00935245	0.00338133	8.97722e-08	0.873989	0.944867	0.209429	-0.136169	-0.10263	-0.159843	0.0335387	-0.0236735	-0.0572122
DNAJA1|P31689	salmon	1.95213e-07	0.0123754	7.46697e-05	3.8667e-07	1	0.968054	0.913352	0.132036	0.132366	0.151497	0.000329404	0.0194606	0.0191312
CSNK2A1|P68400	pink	1.96073e-07	4.50015e-05	0.0581723	2.31745e-06	0.0295625	0.539227	0.103468	-0.0887907	-0.0332182	-0.0632604	0.0555725	0.0255303	-0.0300422
PTPN1|P18031	pink	2.01725e-07	0.000316268	0.0211306	5.11857e-07	0.164467	0.916396	0.123894	-0.114753	-0.0551167	-0.096952	0.0596359	0.0178006	-0.0418353
NDUFS7|O75251	turquoise	2.0346e-07	0.00109191	0.00474739	2.71135e-07	0.476969	0.995721	0.254217	-0.17891	-0.109011	-0.168212	0.0698989	0.0106986	-0.0592003
UQCRC2|P22695	turquoise	2.0576e-07	0.000906969	0.00291263	3.4021e-07	0.506407	0.98956	0.348508	-0.131776	-0.0826483	-0.121249	0.0491276	0.0105268	-0.0386007
UQCRC1|P31930	turquoise	2.16143e-07	0.000842675	0.00125086	4.85489e-07	0.595364	0.981541	0.533454	-0.127379	-0.0849148	-0.115066	0.0424639	0.0123125	-0.0301514
PHF24|Q9UPV7	red	2.16405e-07	2.73418e-05	0.141449	5.20716e-06	0.0101102	0.398248	0.0611197	-0.18119	-0.0560303	-0.121607	0.125159	0.0595832	-0.0655762
NAT8L|Q8N9F0	turquoise	2.1848e-07	0.0227607	0.000199566	2.1317e-07	0.999966	0.878832	0.740236	-0.147622	-0.150047	-0.185587	-0.00242482	-0.0379644	-0.0355396
BRD4|O60885	darkgreen	2.24046e-07	2.11192e-06	0.00148279	0.000180159	0.0407723	0.0405264	0.99858	0.148987	0.0714545	0.0744698	-0.0775323	-0.0745169	0.00301537
SUCLA2|Q9P2R7	turquoise	2.2557e-07	0.00372792	0.0270401	1.41634e-07	0.453489	0.996711	0.0569482	-0.101038	-0.056378	-0.10713	0.0446603	-0.00609176	-0.0507521
SPG7|Q9UQ90	turquoise	2.2875e-07	0.000591144	0.0149124	4.01981e-07	0.25788	0.969668	0.144805	-0.108597	-0.0565541	-0.0964181	0.0520434	0.0121794	-0.039864
NABP2|Q9BQ15	blue	2.30236e-07	0.00130187	0.0855169	3.00417e-07	0.168761	0.99741	0.0251964	-0.15839	-0.0683132	-0.150289	0.0900765	0.00810029	-0.0819762
NAPEPLD|Q6IQ20	lightgreen	2.33221e-07	0.537932	0.0118665	5.62425e-08	0.870155	0.0695872	0.0748137	0.0489568	0.0780063	0.139028	0.0290494	0.0900709	0.0610215
LONP1|P36776	turquoise	2.48589e-07	0.000188659	0.212968	1.65247e-06	0.025804	0.784381	0.0189176	-0.135622	-0.0421103	-0.106067	0.0935117	0.0295553	-0.0639563
ACOX1|Q15067	midnightblue	2.51083e-07	0.0116858	0.00779806	1.02405e-07	0.827545	0.928238	0.131143	-0.169544	-0.121171	-0.202746	0.0483733	-0.0332021	-0.0815754
CHST10|O43529	blue	2.53559e-07	1.34612e-05	0.330742	2.04029e-05	0.0022373	0.21909	0.0390138	-0.204629	-0.0480785	-0.12463	0.156551	0.079999	-0.0765518
MSI2|Q96DH6	midnightblue	2.55119e-07	0.0254781	0.000897389	1.33676e-07	0.997981	0.832651	0.438565	-0.0883507	-0.0826081	-0.114512	0.00574263	-0.026161	-0.0319036
NPEPPS|P55786	lightgreen	2.60627e-07	0.104592	0.0549084	5.55891e-08	0.9557	0.429419	0.0171451	0.0567183	0.0434946	0.0942565	-0.0132237	0.0375382	0.0507619
GNB2|P62879	grey60	2.64528e-07	0.00160451	0.00269517	3.45495e-07	0.612848	0.998717	0.36259	0.0950768	0.0625848	0.091176	-0.032492	-0.00390086	0.0285911
AJM1|C9J069	red	2.66341e-07	0.000527067	0.00045879	1.35531e-06	0.632159	0.917904	0.81793	-0.122127	-0.0845289	-0.10268	0.0375976	0.0194464	-0.0181512
TMEM141|Q96I45	turquoise	2.70221e-07	0.000333175	0.633344	3.75714e-06	0.00828562	0.761711	0.00292414	-0.29089	-0.0555802	-0.222355	0.23531	0.0685356	-0.166774
CLSTN2|Q9H4D0	greenyellow	2.74178e-07	0.00249533	0.00326954	2.70834e-07	0.66602	1	0.307808	0.179523	0.120397	0.179843	-0.0591254	0.00032052	0.059446
PLXDC2|Q6UX71	lightgreen	2.78905e-07	0.00132921	0.0242437	3.14141e-07	0.307095	0.997409	0.0900656	0.260322	0.135591	0.246986	-0.124731	-0.0133354	0.111395
SLC38A2|Q96QD8	salmon	2.89022e-07	0.00144071	0.0663731	3.48619e-07	0.204077	0.997752	0.0363968	0.671565	0.304865	0.638567	-0.3667	-0.0329983	0.333702
SLC8A2|Q9UPR5	grey60	2.92192e-07	0.0534758	0.00137751	1.12606e-07	0.999999	0.661397	0.351878	0.112408	0.112918	0.162447	0.000509224	0.0500386	0.0495294
ATG2A|Q2TAZ0	red	2.96818e-07	6.05256e-07	0.984628	0.0150217	4.85399e-06	0.00149706	0.0824452	-0.108582	-0.0046867	-0.0363672	0.103896	0.0722152	-0.0316805
SLC4A4|Q9Y6R1	turquoise	3.10972e-07	0.0007833	0.000176608	2.18305e-06	0.790491	0.931688	0.951242	-0.175727	-0.13256	-0.148866	0.0431674	0.0268619	-0.0163055
NDUFA10|O95299	turquoise	3.21137e-07	0.00427464	0.0184305	2.00072e-07	0.53339	0.996869	0.0922139	-0.142777	-0.0844818	-0.151346	0.0582954	-0.0085683	-0.0668637
TGOLN2|O43493	skyblue	3.23506e-07	0.233304	5.58964e-07	5.22276e-05	0.233131	0.764735	0.461425	0.076983	0.157167	0.116439	0.0801842	0.0394556	-0.0407285
OTUD6B|Q8N6M0	lightgreen	3.24674e-07	0.502392	0.000242503	2.95776e-07	0.47095	0.129151	0.747432	0.0324118	0.0673917	0.0833452	0.0349799	0.0509334	0.0159535
SURF6|O75683	turquoise	3.30405e-07	0.0270446	7.6603e-05	6.06843e-07	0.993589	0.908832	0.939423	-0.0914263	-0.100269	-0.112992	-0.00884252	-0.0215653	-0.0127227
GRIK3|Q13003	darkred	3.32517e-07	0.0131752	3.46827e-05	1.37855e-06	0.998791	0.989796	0.996138	0.156418	0.164344	0.172057	0.00792542	0.0156387	0.00771329
SIPA1L2|Q9P2F8	midnightblue	3.35124e-07	0.00405466	0.17088	3.16895e-07	0.207955	0.999206	0.0101802	-0.130151	-0.0532556	-0.135056	0.0768953	-0.00490545	-0.0818008
AK6|Q9Y3D8	salmon	3.35227e-07	0.00709105	0.0193523	1.65919e-07	0.621751	0.980112	0.0816346	0.100055	0.0616771	0.111867	-0.0383779	0.0118121	0.05019
TESK2|Q96S53	yellow	3.3678e-07	0.000332235	0.331397	1.8777e-06	0.0242941	0.931967	0.00584274	0.230908	0.0666304	0.197846	-0.164278	-0.0330629	0.131215
NDRG4|Q9ULP0	greenyellow	3.4506e-07	0.0154762	0.999999	5.43997e-06	0.0224467	0.998152	4.59556e-05	0.109376	0.000321944	0.115622	-0.109054	0.006246	0.1153
GFRA2|O00451	pink	3.51497e-07	0.00014516	0.225677	3.16083e-06	0.0203323	0.693932	0.0250317	-0.185538	-0.0558226	-0.139113	0.129716	0.0464252	-0.0832906
RETREG1|Q9H6L5	darkred	3.56724e-07	0.562169	2.55755e-06	1.35325e-05	0.114464	0.293258	0.833508	0.0459562	0.12868	0.108286	0.082724	0.0623298	-0.0203942
FABP1|P07148	grey	3.65035e-07	0.00148029	0.000158486	1.93102e-06	0.881253	0.977168	0.952003	-1.1111	-0.883286	-0.990641	0.227812	0.120457	-0.107355
DKK3|Q9UBP4	greenyellow	3.7055e-07	0.00321662	0.175114	4.04024e-07	0.180015	0.999991	0.011305	0.265347	0.1058	0.267511	-0.159546	0.00216458	0.161711
PCM1|Q15154	pink	3.78788e-07	4.2252e-05	0.345645	1.27606e-05	0.00501537	0.384941	0.0276618	-0.154078	-0.0376607	-0.101514	0.116417	0.0525643	-0.0638531
NLK|Q9UBE8	pink	3.84827e-07	0.00289723	0.000334055	9.11437e-07	0.90501	0.999512	0.820769	-0.224293	-0.179738	-0.217316	0.044555	0.00697763	-0.0375773
SHISA6|Q6ZSJ9	turquoise	3.87224e-07	0.00919612	0.00393583	2.14367e-07	0.85834	0.971864	0.259749	-0.210778	-0.156531	-0.239586	0.0542462	-0.0288085	-0.0830547
PFDN5|Q99471	greenyellow	3.97892e-07	0.386461	3.03148e-05	1.26282e-06	0.380682	0.272874	0.996854	0.0264452	0.054161	0.0565172	0.0277158	0.030072	0.00235616
SLIRP|Q9GZT3	blue	3.98061e-07	0.000679361	0.308329	1.52702e-06	0.0424459	0.934783	0.00962705	-0.213918	-0.0642614	-0.182082	0.149657	0.0318365	-0.11782
CLIP4|Q8N3C7	midnightblue	4.00032e-07	0.0136087	0.00247792	2.12893e-07	0.93891	0.941541	0.326245	-0.103885	-0.0835796	-0.123075	0.0203051	-0.0191898	-0.0394949
PRKACB|P22694	greenyellow	4.02559e-07	0.00567645	0.028204	2.28054e-07	0.523562	0.992576	0.0684998	0.104171	0.0600285	0.112762	-0.0441429	0.00859019	0.0527331
GUCY1A1|Q02108	greenyellow	4.18151e-07	0.104162	0.0134694	9.26555e-08	0.997946	0.469909	0.0843647	0.0846516	0.0777707	0.138157	-0.00688088	0.0535052	0.0603861
MT-CYB|P00156	turquoise	4.24831e-07	0.00234522	2.60678e-05	6.96828e-06	0.988537	0.968917	0.998131	-0.192861	-0.175065	-0.168721	0.0177959	0.0241399	0.00634403
TRIM32|Q13049	pink	4.33885e-07	0.000801985	0.00614259	8.4363e-07	0.396942	0.966512	0.321705	-0.118838	-0.0691806	-0.104747	0.0496574	0.0140914	-0.035566
FDX2|Q6P4F2	pink	4.38024e-07	0.0206089	0.265226	0.0013173	0.000566262	0.938371	3.45307e-06	-0.149714	0.0640357	-0.120155	0.21375	0.0295587	-0.184191
DNMT1|P26358	salmon	4.47781e-07	0.00352116	0.000938246	6.36467e-07	0.85166	1	0.617395	0.143287	0.108938	0.143101	-0.0343488	-0.000185586	0.0341632
SH2D3C|Q8N5H7	pink	4.48931e-07	0.000751545	0.427557	2.18062e-06	0.0311472	0.928176	0.00609825	-0.243478	-0.0644812	-0.205678	0.178997	0.0378003	-0.141197
SHISA7|A6NL88	red	4.54801e-07	4.18782e-05	0.218189	1.18092e-05	0.00876027	0.390055	0.0539975	-0.338396	-0.0960495	-0.223655	0.242346	0.114741	-0.127606
CRH|P06850	pink	4.56017e-07	0.00030866	0.876982	1.6079e-05	0.00330729	0.671285	0.00181617	-0.58273	-0.0716431	-0.425022	0.511087	0.157708	-0.353379
FKBP9|O95302	magenta	4.64958e-07	0.00130223	0.00554845	6.95482e-07	0.486623	0.99012	0.318593	-0.31005	-0.188675	-0.285099	0.121375	0.0249513	-0.0964236
NDUFA13|Q9P0J0	turquoise	4.73685e-07	0.00286226	0.00687356	4.35547e-07	0.596028	0.999999	0.243586	-0.129974	-0.0824545	-0.129398	0.0475195	0.000576074	-0.0469434
PGM1|P36871	lightgreen	4.80542e-07	8.48419e-05	0.243094	7.44093e-06	0.0128833	0.534246	0.0360874	0.208468	0.0595538	0.1461	-0.148914	-0.0623677	0.0865461
STMN1|P16949	lightyellow	4.89885e-07	0.165499	1.44309e-06	3.04401e-05	0.386378	0.817796	0.664033	0.0850351	0.15288	0.120829	0.067845	0.0357934	-0.0320516
HBS1L|Q9Y450	darkred	4.97378e-07	0.00664617	0.00162017	4.35483e-07	0.889264	0.995063	0.474816	0.0814123	0.062961	0.0873458	-0.0184513	0.00593341	0.0243847
MTSS1|O43312	salmon	5.03749e-07	0.000159912	0.171857	3.98284e-06	0.0282478	0.68927	0.0417412	0.2541	0.0825828	0.189715	-0.171517	-0.064385	0.107132
LONP2|Q86WA8	magenta	5.13882e-07	0.00511367	0.00112402	5.88653e-07	0.884977	0.999391	0.576011	-0.145385	-0.112758	-0.150504	0.0326263	-0.00511956	-0.0377459
ZMAT2|Q96NC0	salmon	5.14617e-07	5.63848e-05	0.00125947	1.59584e-05	0.224041	0.40648	0.916542	0.172075	0.0973141	0.113884	-0.0747612	-0.0581911	0.01657
KCNA6|P17658	greenyellow	5.33792e-07	0.004595	0.000260979	1.29024e-06	0.958174	0.999998	0.882235	0.12072	0.102217	0.120049	-0.0185021	-0.000670363	0.0178318
MFN2|O95140	turquoise	5.42581e-07	0.000218915	0.148347	3.23969e-06	0.039522	0.753898	0.045192	-0.084843	-0.0290794	-0.0651059	0.0557637	0.0197371	-0.0360265
SLC25A46|Q96AG3	turquoise	5.48719e-07	8.5745e-06	0.331723	9.28975e-05	0.00157372	0.111641	0.0883531	-0.136845	-0.0314552	-0.0754698	0.105389	0.0613748	-0.0440146
ATP2B4|P23634	grey60	5.6178e-07	0.000813072	0.0231901	1.01259e-06	0.249971	0.962099	0.15304	0.155656	0.0786833	0.136355	-0.0769729	-0.0193009	0.057672
PSMA5|P28066	darkred	5.7085e-07	0.00022352	0.147317	3.38883e-06	0.0402942	0.753387	0.0466691	0.0683422	0.0234902	0.0524094	-0.044852	-0.0159328	0.0289192
NCOA7|Q8NI08	greenyellow	5.76587e-07	0.155897	0.00505166	1.49577e-07	0.99678	0.394941	0.199442	0.0544816	0.0600928	0.0952518	0.00561121	0.0407702	0.035159
GNPDA1|P46926	lightgreen	5.77362e-07	0.0623722	0.316668	2.50515e-07	0.577041	0.687394	0.00293234	0.0749485	0.0352004	0.107876	-0.0397481	0.0329276	0.0726757
MACROH2A1|O75367	darkgreen	5.79811e-07	1.98641e-05	0.0126726	2.42891e-05	0.047382	0.246743	0.590622	0.157599	0.0689267	0.0969536	-0.0886718	-0.0606449	0.0280269
SCG5|P05408	greenyellow	5.92355e-07	0.0192507	0.844799	1.48788e-06	0.104121	0.973735	0.00040056	0.160202	0.0305107	0.183368	-0.129691	0.0231661	0.152857
IRAK1|P51617	pink	6.08027e-07	0.0428779	0.0634543	1.73483e-07	0.802194	0.747004	0.0266445	-0.067404	-0.0435401	-0.0928416	0.0238639	-0.0254375	-0.0493014
CRK|P46108	lightgreen	6.09513e-07	0.0154419	0.00314668	3.20731e-07	0.937309	0.944622	0.330306	0.0561736	0.0449342	0.0664922	-0.0112394	0.0103185	0.0215579
PRKG2|Q13237	red	6.10359e-07	0.0383197	0.00150059	2.94506e-07	0.999238	0.808661	0.442409	-0.123337	-0.117234	-0.164044	0.00610316	-0.040707	-0.0468101
TESPA1|A2RU30	pink	6.12093e-07	0.00116911	0.000254211	3.82439e-06	0.814087	0.941547	0.956092	-0.16041	-0.121819	-0.136571	0.0385912	0.0238389	-0.0147522
NDUFA8|P51970	turquoise	6.16538e-07	0.00189195	0.0280887	6.7724e-07	0.338937	0.997355	0.111735	-0.155792	-0.0818212	-0.147536	0.0739704	0.00825567	-0.0657147
DHPS|P49366	white	6.26261e-07	0.000430488	0.0112697	1.90537e-06	0.249038	0.879459	0.304563	-0.280721	-0.147565	-0.229725	0.133156	0.050996	-0.0821602
POLR2I|P36954	greenyellow	6.4159e-07	0.000378882	0.986782	0.000302351	0.000303621	0.425417	0.000376052	0.171751	-0.00962043	0.108232	-0.181371	-0.063519	0.117852
CHCHD5|Q9BSY4	midnightblue	6.53687e-07	0.00270717	0.00944138	6.4181e-07	0.54365	0.999789	0.232253	-0.253761	-0.155308	-0.247823	0.0984532	0.00593812	-0.0925151
BACE1|P56817	greenyellow	6.74852e-07	0.00441639	0.936185	5.86384e-06	0.0218644	0.995105	0.00046979	0.123504	0.0144625	0.11486	-0.109041	-0.00864406	0.100397
CYB5R1|Q9UHQ9	turquoise	6.84445e-07	0.00114762	0.00762427	1.17774e-06	0.426206	0.976467	0.32036	-0.197279	-0.115407	-0.17607	0.0818723	0.0212092	-0.0606631
GNB5|O14775	pink	6.86644e-07	0.0172822	0.0332133	2.60771e-07	0.716896	0.924821	0.0629763	-0.0820629	-0.0518997	-0.0991314	0.0301632	-0.0170685	-0.0472317
PGAM1|P18669	darkred	6.87067e-07	0.025894	0.0129423	2.34011e-07	0.896358	0.864117	0.128643	0.0533535	0.0396754	0.0679301	-0.0136781	0.0145766	0.0282547
LGMN|Q99538	brown	6.87596e-07	0.0630996	7.57371e-07	0.000213121	0.582825	0.998891	0.318665	-0.256414	-0.391687	-0.271306	-0.135272	-0.0148911	0.120381
GNB1|P62873	grey60	6.93638e-07	0.00593943	0.00556408	5.03295e-07	0.752944	0.997689	0.286839	0.0886801	0.0611912	0.0936311	-0.0274889	0.00495093	0.0324399
COX7C|P15954	turquoise	7.01534e-07	0.00565674	0.00791673	4.89067e-07	0.701174	0.998083	0.233921	-0.142074	-0.0943688	-0.149489	0.0477053	-0.00741462	-0.0551199
GID4|Q8IVV7	midnightblue	7.20697e-07	0.00599228	0.000262485	1.5682e-06	0.963546	0.999917	0.843456	-0.122284	-0.104171	-0.12453	0.0181133	-0.00224524	-0.0203585
CHCHD6|Q9BRQ6	turquoise	7.40488e-07	3.24764e-06	0.151437	0.000293921	0.00202497	0.0423937	0.341728	-0.165672	-0.045761	-0.0818489	0.119911	0.0838234	-0.0360879
MCUB|Q9NWR8	greenyellow	7.41329e-07	0.210771	0.14388	1.76556e-07	0.966993	0.32275	0.00936239	0.102569	0.0772774	0.192298	-0.0252918	0.0897291	0.115021
SLC8A3|P57103	pink	7.47315e-07	0.00399021	0.948153	0.00011363	0.00188894	0.89367	6.83147e-05	-0.128656	0.0138504	-0.102338	0.142507	0.0263183	-0.116189
SH3BGRL|O75368	darkred	7.61716e-07	3.93898e-06	0.988166	0.00545523	2.45474e-05	0.0112695	0.0362844	0.213156	0.00907067	0.0852994	-0.204085	-0.127856	0.0762288
SCAI|Q8N9R8	red	7.92942e-07	0.016413	0.119118	3.73655e-07	0.491028	0.944437	0.0187013	-0.118122	-0.0601911	-0.139996	0.0579306	-0.0218739	-0.0798045
RAB9B|Q9NP90	greenyellow	8.10861e-07	0.0183489	0.0866594	3.39279e-07	0.572682	0.929303	0.0264625	0.0812188	0.0445686	0.097849	-0.0366502	0.0166302	0.0532804
PTMA|P06454	royalblue	8.38075e-07	0.0158703	3.15255e-06	7.51981e-05	0.939483	0.997038	0.647968	0.206309	0.247187	0.192463	0.0408786	-0.0138459	-0.0547245
AGPAT1|Q99943	pink	8.61322e-07	0.00241664	0.577978	3.08972e-06	0.0471045	0.987489	0.00346651	-0.107334	-0.0260695	-0.0975102	0.0812646	0.00982386	-0.0714408
RMDN3|Q96TC7	turquoise	8.61417e-07	0.000771023	0.105858	2.10752e-06	0.110455	0.931848	0.0540698	-0.116585	-0.0465283	-0.0987981	0.0700563	0.0177864	-0.0522698
SLC25A10|Q9UBX3	turquoise	8.69183e-07	0.000642041	0.286107	3.7321e-06	0.0441318	0.885391	0.0187933	-0.167628	-0.0514619	-0.136958	0.116166	0.0306694	-0.0854964
PLXDC1|Q8IUK5	midnightblue	8.79288e-07	0.108709	0.991423	3.22402e-06	0.190465	0.693323	6.21026e-05	-0.11986	-0.010561	-0.177465	0.109299	-0.0576055	-0.166904
RPS6KA2|Q15349	lightgreen	8.88416e-07	0.00199603	0.871517	8.94275e-06	0.0159059	0.950288	0.00123086	0.149252	0.0212615	0.127463	-0.127991	-0.0217886	0.106202
CHGA|P10645	salmon	9.02201e-07	0.000284774	0.164178	5.22188e-06	0.043047	0.754685	0.0510452	0.420219	0.142954	0.321018	-0.277265	-0.0992009	0.178064
IGSF9B|Q9UPX0	turquoise	9.18467e-07	0.0322329	0.107591	3.27728e-07	0.655186	0.847752	0.0198649	-0.0884985	-0.0500091	-0.114512	0.0384893	-0.0260135	-0.0645028
AIDA|Q96BJ3	greenyellow	9.25368e-07	3.80329e-05	0.0094578	2.81451e-05	0.0798136	0.309449	0.670996	0.109856	0.051164	0.0692933	-0.0586918	-0.0405625	0.0181293
SLC4A8|Q2Y0W8	pink	9.35595e-07	0.0041718	0.387505	1.59487e-06	0.111838	0.999834	0.00622913	-0.18188	-0.0575324	-0.177808	0.124347	0.00407204	-0.120275
SLC25A6|P12236	turquoise	9.37352e-07	0.00535294	0.00804124	7.20441e-07	0.689172	0.999567	0.265013	-0.129536	-0.0854728	-0.133623	0.044063	-0.00408703	-0.04815
CMAS|Q8NFW8	lightyellow	9.3876e-07	0.919775	5.69317e-07	0.00361965	0.0121786	0.42144	0.0665813	0.0174648	0.106205	0.0594502	0.0887399	0.0419853	-0.0467546
KIAA1522|Q9P206	midnightblue	9.39942e-07	0.00011519	0.0828018	9.22616e-06	0.0413863	0.562994	0.139075	-0.198851	-0.0737771	-0.140379	0.125074	0.0584712	-0.0666023
ACHE|P22303	turquoise	9.4155e-07	0.000219875	0.0009036	1.32833e-05	0.310177	0.568942	0.873974	-0.309176	-0.180881	-0.21598	0.128296	0.0931962	-0.0350997
SNCB|Q16143	darkorange	9.45658e-07	0.00434211	7.74616e-05	7.22894e-06	0.988833	0.992709	0.999802	0.225697	0.203955	0.207643	-0.021742	-0.0180536	0.00368847
NDUFS4|O43181	turquoise	9.64791e-07	0.00446796	0.0213666	7.30745e-07	0.520163	0.999958	0.142346	-0.135585	-0.0791423	-0.137523	0.0564423	-0.00193849	-0.0583808
CACNG3|O60359	red	9.95436e-07	0.000738732	0.239515	3.57136e-06	0.0574614	0.902802	0.0244779	-0.234261	-0.0767628	-0.193611	0.157498	0.0406501	-0.116848
MDK|P21741	purple	1.02435e-06	0.0141095	0.00171639	0.968928	1.95562e-06	0.0314223	0.000384029	1.43493	-1.19319	0.131982	-2.62813	-1.30295	1.32518
RWDD1|Q9H446	darkred	1.04417e-06	0.0102079	0.0188091	5.39145e-07	0.69572	0.985214	0.138046	0.0982407	0.063007	0.109097	-0.0352337	0.0108567	0.0460904
TSC22D3|Q99576	greenyellow	1.04488e-06	0.000286087	0.671781	2.12681e-05	0.00704082	0.633476	0.00781586	0.17231	0.0318104	0.123412	-0.1405	-0.0488982	0.0916016
ABCF2|Q9UG63	salmon	1.05457e-06	0.00523774	0.00284188	1.09882e-06	0.805952	0.999971	0.485557	0.0851267	0.0615727	0.0862087	-0.023554	0.001082	0.024636
CYP7B1|O75881	magenta	1.06691e-06	0.0241755	0.00698417	4.44732e-07	0.933988	0.908461	0.243145	-0.239854	-0.188297	-0.295722	0.0515566	-0.055868	-0.107425
FAM13A|O94988	greenyellow	1.07187e-06	0.00440531	0.00356439	9.94857e-07	0.759037	0.999604	0.37012	0.139945	0.0985046	0.144148	-0.04144	0.00420324	0.0456432
NDUFB11|Q9NX14	turquoise	1.07539e-06	0.00596613	0.0010851	1.50671e-06	0.90548	0.999976	0.697628	-0.122291	-0.0964517	-0.123777	0.0258397	-0.0014858	-0.0273255
NDUFB3|O43676	turquoise	1.1137e-06	0.00475166	0.0140467	8.74274e-07	0.591691	0.99997	0.203587	-0.142522	-0.0877871	-0.144353	0.0547354	-0.00183054	-0.0565659
TACC1|O75410	salmon	1.15258e-06	0.385322	3.65577e-06	5.23146e-05	0.22382	0.578359	0.717539	0.0344476	0.077692	0.062064	0.0432444	0.0276164	-0.015628
MAP4K3|Q8IVH8	pink	1.17295e-06	5.73144e-05	0.507075	6.16167e-05	0.00348785	0.300386	0.0329458	-0.133071	-0.0275921	-0.0823545	0.105479	0.0507163	-0.0547624
ILF2|Q12905	darkgreen	1.18463e-06	7.67017e-06	0.000437763	0.00747819	0.133342	0.0147299	0.674177	0.0903295	0.0498716	0.0361279	-0.0404579	-0.0542016	-0.0137436
DCUN1D1|Q96GG9	darkred	1.19148e-06	0.00275616	0.00422807	1.64694e-06	0.651745	0.996914	0.461692	0.0667141	0.0441168	0.0628764	-0.0225973	-0.00383774	0.0187596
SNCA|P37840	lightyellow	1.21667e-06	0.0889758	0.000205273	1.50505e-06	0.946493	0.741453	0.917432	0.119476	0.148388	0.170701	0.0289121	0.0512258	0.0223137
AFF4|Q9UHB7	salmon	1.22281e-06	0.000246499	0.015161	7.03235e-06	0.168916	0.708015	0.393696	0.188758	0.0927772	0.141055	-0.0959804	-0.0477028	0.0482776
FBLN7|Q53RD9	blue	1.22898e-06	0.360206	0.052856	2.59411e-07	0.999297	0.202931	0.0399455	-0.226076	-0.244039	-0.498344	-0.0179628	-0.272268	-0.254305
PEBP1|P30086	lightgreen	1.28354e-06	0.0131055	0.00155208	1.12389e-06	0.958941	0.987086	0.598647	0.0588998	0.0489594	0.0652795	-0.00994037	0.00637968	0.01632
NDUFA2|O43678	turquoise	1.291e-06	0.00366015	0.0423239	1.15502e-06	0.385971	0.99986	0.10032	-0.151266	-0.0793164	-0.148103	0.0719499	0.0031629	-0.068787
PDCD5|O14737	greenyellow	1.30001e-06	0.113282	0.00086467	7.43613e-07	0.978037	0.617706	0.650615	0.0499054	0.0591409	0.0767805	0.00923544	0.0268751	0.0176396
LRPPRC|P42704	blue	1.35188e-06	0.00115733	0.218933	3.62143e-06	0.0828615	0.94289	0.0282758	-0.194346	-0.0674605	-0.165727	0.126886	0.028619	-0.0982666
TRIM2|Q9C040	lightgreen	1.36892e-06	0.07106	0.000315298	1.44284e-06	0.9805	0.791683	0.870701	0.0543898	0.063255	0.07483	0.00886521	0.0204402	0.011575
NAGK|Q9UJ70	darkred	1.37121e-06	0.00520319	0.431572	2.35446e-06	0.115596	0.99991	0.00626821	0.115363	0.0354482	0.113216	-0.0799149	-0.00214712	0.0777678
GRM5|P41594	grey60	1.38876e-06	0.000468653	0.402496	1.0593e-05	0.0240273	0.772047	0.0185828	0.159312	0.0420224	0.121696	-0.11729	-0.0376166	0.0796733
SLC4A3|P48751	lightgreen	1.40268e-06	0.0387751	0.463083	9.81446e-07	0.365572	0.881948	0.00298377	0.128709	0.0478118	0.163844	-0.080897	0.0351354	0.116032
FOXG1|P55316	salmon	1.40441e-06	0.000553522	0.224793	6.53476e-06	0.044326	0.830148	0.0291649	0.22855	0.0732393	0.180365	-0.15531	-0.0481845	0.107126
FAU|P62861	orange	1.42022e-06	0.0029916	0.000776199	3.91615e-06	0.845848	0.990516	0.85258	-0.122421	-0.0930315	-0.112048	0.0293891	0.0103723	-0.0190168
LYPLA1|O75608	turquoise	1.42788e-06	0.00393461	0.0134021	1.32993e-06	0.563304	0.999875	0.244062	-0.106006	-0.0645442	-0.103858	0.0414619	0.00214805	-0.0393139
CCDC144A|A2RUR9	midnightblue	1.46505e-06	0.000354552	0.00854615	5.93484e-06	0.279724	0.798274	0.508967	-0.282992	-0.155258	-0.221395	0.127734	0.061597	-0.0661372
ITPK1|Q13572	cyan	1.47647e-06	0.372528	4.04684e-07	0.00691641	0.124186	0.973548	0.0348108	0.0522481	0.126812	0.0660822	0.0745636	0.0138341	-0.0607295
ZDHHC5|Q9C0B5	turquoise	1.47727e-06	0.00426494	0.759058	6.37681e-06	0.0433603	0.993628	0.00209916	-0.100339	-0.019664	-0.0926834	0.0806748	0.00765536	-0.0730194
COPS7B|Q9H9Q2	greenyellow	1.48983e-06	0.103439	0.00855946	4.18159e-07	0.999785	0.595081	0.211235	0.0701123	0.0674371	0.108287	-0.00267518	0.0381751	0.0408503
STARD10|Q9Y365	darkred	1.52772e-06	1.28009e-05	0.159845	0.000183883	0.0052137	0.108153	0.273494	0.159455	0.0462317	0.086147	-0.113224	-0.0733082	0.0399154
GABRA1|P14867	pink	1.54064e-06	0.00468577	0.103362	1.39606e-06	0.295732	0.999995	0.0450702	-0.109871	-0.0507666	-0.109108	0.059104	0.000762827	-0.0583411
RAP1A|P62834	yellow	1.56202e-06	0.0184838	0.000649912	1.85363e-06	0.99576	0.980797	0.801703	0.107448	0.0988229	0.121317	-0.00862538	0.0138683	0.0224937
PCDHGB7|Q9Y5F8	magenta	1.59909e-06	0.000989856	0.256198	5.28599e-06	0.0567935	0.9027	0.0208926	-0.291472	-0.0931778	-0.240239	0.198294	0.0512325	-0.147062
GRB2|P62993	greenyellow	1.61531e-06	0.00414279	0.0987245	1.56306e-06	0.284716	0.999838	0.0502972	0.0701749	0.032356	0.0686175	-0.0378189	-0.0015574	0.0362615
PNPT1|Q8TCS8	turquoise	1.63428e-06	0.000851623	0.265133	6.18344e-06	0.0573913	0.887935	0.0284829	-0.109265	-0.0350587	-0.0890545	0.0742067	0.020211	-0.0539958
ASNS|P08243	midnightblue	1.65032e-06	0.000148279	0.00346974	2.65135e-05	0.239639	0.50659	0.839194	-0.381887	-0.210224	-0.260132	0.171663	0.121756	-0.0499077
AKAP12|Q02952	greenyellow	1.67359e-06	0.46876	0.7302	1.08074e-06	0.891028	0.204222	0.00070117	0.0572788	0.0279352	0.134973	-0.0293436	0.0776943	0.107038
TUBB4A|P04350	darkred	1.67691e-06	0.00208075	0.21885	3.20056e-06	0.119064	0.981394	0.0264028	0.0969288	0.0351836	0.0868796	-0.0617452	-0.0100492	0.051696
HEXIM1|O94992	salmon	1.68541e-06	0.000142622	0.0169689	1.74989e-05	0.121095	0.538622	0.484548	0.190981	0.0897237	0.132454	-0.101257	-0.0585269	0.04273
TLE5|Q08117	magenta	1.70456e-06	0.000137835	0.00890692	2.12884e-05	0.160096	0.515222	0.645803	-0.271316	-0.136308	-0.186031	0.135008	0.085285	-0.0497231
LSM8|O95777	greenyellow	1.71316e-06	0.00713022	9.07883e-05	1.24613e-05	0.99732	0.997206	1	0.0876987	0.0822464	0.0823885	-0.00545227	-0.00531021	0.000142061
CSMD1|Q96PZ7	pink	1.82236e-06	0.155286	0.167146	4.82524e-07	0.911683	0.487845	0.013445	-0.0710766	-0.0479095	-0.118982	0.023167	-0.0479056	-0.0710726
ABRACL|Q9P1F3	pink	1.8401e-06	0.00969345	0.0886541	1.13803e-06	0.441049	0.99552	0.0483066	-0.179059	-0.0912836	-0.192166	0.0877757	-0.0131063	-0.100882
RPTOR|Q8N122	midnightblue	1.86441e-06	4.97135e-05	0.0980215	5.27051e-05	0.0210752	0.294984	0.248736	-0.0653943	-0.0224727	-0.0405027	0.0429216	0.0248916	-0.01803
UGP2|Q16851	lightgreen	1.87005e-06	0.0066973	0.924106	1.21889e-05	0.0330374	0.996455	0.00094794	0.105687	0.0137029	0.0987948	-0.0919839	-0.00689199	0.0850919
PTN|P21246	midnightblue	1.87204e-06	0.999982	2.50505e-05	0.000154712	0.0115731	0.0421088	0.827658	-0.0045822	-0.408297	-0.335541	-0.403715	-0.330959	0.0727555
NDUFA1|O15239	turquoise	1.91965e-06	0.0140908	0.0249779	9.42582e-07	0.717902	0.980927	0.140684	-0.145022	-0.0930097	-0.163131	0.0520121	-0.0181088	-0.0701209
YWHAG|P61981	lightyellow	1.94101e-06	0.392923	7.98603e-07	0.0023081	0.14146	0.907939	0.104641	0.0321901	0.0778804	0.0458466	0.0456903	0.0136566	-0.0320338
RPS27A|P62979	lightgreen	1.94621e-06	0.0597156	0.00109241	1.28481e-06	0.999678	0.820686	0.677172	0.0542356	0.0563853	0.0728583	0.0021497	0.0186227	0.016473
RAB11FIP2|Q7L804	red	1.95245e-06	0.0673114	0.0122191	5.90081e-07	0.986742	0.736538	0.192191	-0.0697869	-0.0599183	-0.0985281	0.00986857	-0.0287412	-0.0386098
NDUFS6|O75380	turquoise	1.99502e-06	0.00653221	0.0324959	1.42157e-06	0.528553	0.999836	0.136392	-0.147211	-0.0843711	-0.150629	0.0628404	-0.00341734	-0.0662577
CYTH2|Q99418	pink	2.00532e-06	0.00103627	0.308547	0.0380629	2.0875e-05	0.136991	0.000294782	-0.119027	0.0368219	-0.0519677	0.155849	0.0670597	-0.0887896
RPRD1A|Q96P16	darkgreen	2.02556e-06	0.000147856	0.0172207	2.21952e-05	0.122524	0.522499	0.512871	0.108011	0.0507641	0.0742083	-0.0572469	-0.0338027	0.0234442
SHTN1|A0MZ66	yellow	2.03998e-06	0.0327584	0.00016618	4.80807e-06	0.997027	0.968378	0.984407	0.0682016	0.073418	0.0794527	0.00521637	0.0112511	0.00603471
AMPD2|Q01433	lightgreen	2.05187e-06	0.0160048	0.997193	5.11772e-05	0.0154836	0.998986	0.000133544	0.151941	-0.0068751	0.14482	-0.158816	-0.00712074	0.151695
DAGLB|Q8NCG7	greenyellow	2.05333e-06	0.0010792	0.672462	1.74524e-05	0.0197493	0.851653	0.00682134	0.167177	0.0336958	0.132109	-0.133481	-0.0350678	0.0984136
SRSF1|Q07955	darkgreen	2.05373e-06	1.38103e-06	0.0477179	0.00971329	0.00333938	0.00375459	0.993582	0.115971	0.0381854	0.0420215	-0.0777853	-0.0739493	0.003836
UGT8|Q16880	yellow	2.06915e-06	0.00363329	0.000701401	6.39301e-06	0.878982	0.989488	0.906057	0.361578	0.2813	0.32932	-0.0802777	-0.032258	0.0480197
SGSM2|O43147	greenyellow	2.07315e-06	0.00361321	0.999857	6.72655e-05	0.00664281	0.912717	0.000483389	0.209752	0.00302623	0.170258	-0.206726	-0.0394945	0.167232
LMO3|Q8TAP4	salmon	2.09764e-06	0.000138025	0.00207872	4.5582e-05	0.159511	0.372001	0.842078	0.333691	0.172777	0.211706	-0.160914	-0.121985	0.038929
STIP1|P31948	tan	2.10016e-06	0.11059	0.000948436	1.31854e-06	0.982068	0.672849	0.704229	0.062117	0.072781	0.0929975	0.0106641	0.0308806	0.0202165
PFDN6|O15212	greenyellow	2.10021e-06	0.577022	0.000552468	2.11183e-06	0.488806	0.174278	0.837167	0.0202805	0.043713	0.0527962	0.0234325	0.0325157	0.00908319
TBC1D9|Q6ZT07	blue	2.10168e-06	0.0119695	0.160957	1.38364e-06	0.374742	0.992638	0.0257125	-0.107552	-0.0495486	-0.117074	0.058003	-0.0095225	-0.0675255
NDUFS1|P28331	turquoise	2.11314e-06	0.00270368	0.0430051	2.51232e-06	0.336313	0.993157	0.138723	-0.143005	-0.0729293	-0.132253	0.0700759	0.0107521	-0.0593237
RHOBTB2|Q9BYZ6	midnightblue	2.11668e-06	0.106439	0.00020322	2.94321e-06	0.90827	0.721153	0.958005	-0.0827329	-0.107959	-0.120581	-0.0252258	-0.0378479	-0.0126221
GOLM1|Q8NBJ4	lightyellow	2.12583e-06	0.197029	4.99849e-06	9.75642e-05	0.4428	0.859938	0.676003	0.08865	0.158053	0.12374	0.0694031	0.0350899	-0.0343133
ZNF428|Q96B54	salmon	2.12855e-06	0.0186172	0.05979	9.44844e-07	0.640107	0.964047	0.0664708	0.141552	0.0828648	0.164319	-0.0586872	0.022767	0.0814541
STAT4|Q14765	midnightblue	2.14466e-06	0.00089294	0.347904	9.88521e-06	0.0449156	0.865112	0.02356	-0.309454	-0.0906088	-0.247763	0.218846	0.0616912	-0.157154
ACO2|Q99798	turquoise	2.14909e-06	0.000133076	0.0421758	2.42085e-05	0.07089	0.497932	0.334353	-0.150149	-0.0625436	-0.1021	0.0876056	0.0480491	-0.0395565
PALM3|A6NDB9	greenyellow	2.15757e-06	0.000875272	0.174091	6.93237e-06	0.0836916	0.884404	0.0549186	0.196953	0.0711415	0.160016	-0.125811	-0.0369367	0.0888748
MAN2A2|P49641	salmon	2.1671e-06	0.0194893	0.0188581	9.67793e-07	0.814051	0.961284	0.17405	0.0946054	0.0651371	0.11031	-0.0294683	0.0157045	0.0451728
KALRN|O60229	pink	2.17946e-06	0.000625817	0.347047	1.29845e-05	0.0352535	0.798375	0.0277417	-0.170835	-0.048853	-0.131781	0.121982	0.0390539	-0.0829284
AGPAT4|Q9NRZ5	tan	2.20635e-06	0.891978	7.30716e-05	1.7655e-05	0.101547	0.0984716	0.99939	0.0243788	0.106595	0.103794	0.0822157	0.0794156	-0.0028001
MB21D2|Q8IYB1	greenyellow	2.20808e-06	0.00938665	0.883505	9.65125e-06	0.0522656	0.999853	0.00117762	0.129252	0.0203496	0.126254	-0.108902	-0.00299806	0.105904
MTX3|Q5HYI7	turquoise	2.23043e-06	0.00015803	0.011197	2.6621e-05	0.154978	0.516299	0.629023	-0.183628	-0.0908279	-0.125521	0.0928001	0.0581071	-0.034693
NDUFA6|P56556	turquoise	2.255e-06	0.00373191	0.0187493	2.34057e-06	0.50619	0.99844	0.24326	-0.140438	-0.0819532	-0.133849	0.0584844	0.00658884	-0.0518956
UNC5C|O95185	yellow	2.28305e-06	0.0738654	0.000575035	2.05183e-06	0.990963	0.808617	0.829049	0.0781886	0.0880398	0.106745	0.00985114	0.0285564	0.0187053
MEGF10|Q96KG7	lightgreen	2.34021e-06	0.0224187	0.0495028	9.62015e-07	0.709089	0.949177	0.0802516	0.145042	0.0893849	0.172024	-0.0556569	0.0269817	0.0826387
DPYSL5|Q9BPU6	darkorange	2.41475e-06	0.0981134	0.0256758	6.22362e-07	0.984976	0.64321	0.11574	0.0900644	0.0758517	0.135654	-0.0142126	0.0455896	0.0598023
BIN1|O00499	yellow	2.41611e-06	0.921614	1.11951e-05	0.000162857	0.0410019	0.169799	0.717058	0.0166721	0.0902886	0.0711861	0.0736166	0.054514	-0.0191025
COX8A|P10176	turquoise	2.4172e-06	0.00127738	0.00532804	6.72681e-06	0.48852	0.924896	0.595719	-0.143034	-0.0872413	-0.119587	0.0557932	0.0234473	-0.0323459
PRKAA1|Q13131	lightgreen	2.42009e-06	0.00219856	0.999674	0.000170376	0.00289672	0.778831	0.000560938	0.0790808	-0.00144223	0.058473	-0.080523	-0.0206078	0.0599152
ASTN2|O75129	turquoise	2.4267e-06	0.0163828	0.067994	1.17475e-06	0.591592	0.977681	0.0649367	-0.0831659	-0.0469805	-0.0943189	0.0361853	-0.011153	-0.0473383
DLG4|P78352	red	2.48211e-06	0.000599085	0.0805566	8.93944e-06	0.113579	0.820081	0.140582	-0.120319	-0.04965	-0.0941482	0.0706686	0.0261704	-0.0444982
WRB|O00258	grey60	2.48492e-06	0.023989	0.0314404	1.0034e-06	0.787589	0.944233	0.120826	0.0612823	0.0405993	0.0731688	-0.020683	0.0118865	0.0325695
MAST4|O15021	lightgreen	2.51409e-06	0.00711635	0.89819	1.3897e-05	0.0394043	0.996468	0.00135634	0.0678012	0.00986696	0.0633592	-0.0579342	-0.00444196	0.0534922
DPP8|Q6V1X1	midnightblue	2.54416e-06	0.0120152	0.00444312	1.9888e-06	0.884337	0.995825	0.475436	-0.115437	-0.0872026	-0.123875	0.0282347	-0.00843769	-0.0366723
MPDU1|O75352	darkred	2.5596e-06	0.0127062	0.00141287	3.00783e-06	0.960677	0.997585	0.736018	0.108375	0.0904235	0.115001	-0.0179515	0.00662584	0.0245773
UBE2A|P49459	darkred	2.58594e-06	0.12609	0.00797918	7.95622e-07	0.999999	0.630875	0.283771	0.0983013	0.09771	0.151466	-0.000591348	0.0531646	0.0537559
RBM39|Q14498	salmon	2.60638e-06	6.17144e-05	0.00381582	0.000141884	0.154493	0.248478	0.961383	0.136649	0.0710662	0.0810682	-0.0655826	-0.0555806	0.010002
APLP2|Q06481	greenyellow	2.63621e-06	0.00274752	9.3195e-05	5.21411e-05	0.963484	0.896743	0.991202	0.12085	0.103961	0.0971642	-0.0168891	-0.0236861	-0.00679695
GGA1|Q9UJY5	black	2.66374e-06	2.98482e-05	0.999692	0.00526338	8.42195e-05	0.0430284	0.0186658	-0.07201	-0.00098545	-0.0317519	0.0710245	0.0402581	-0.0307664
NDUFA7|O95182	turquoise	2.66768e-06	0.00310368	0.0170667	3.27764e-06	0.486578	0.993456	0.289473	-0.153828	-0.0893361	-0.142305	0.0644923	0.0115233	-0.052969
PARD6A|Q9NPB6	blue	2.71067e-06	0.0161936	0.0020854	2.45457e-06	0.961847	0.99066	0.643245	-0.115612	-0.0961518	-0.127087	0.0194606	-0.0114745	-0.0309351
VTA1|Q9NP79	red	2.72267e-06	8.20492e-05	0.018609	6.06e-05	0.0857236	0.347247	0.633931	-0.0881546	-0.0397236	-0.0556695	0.048431	0.0324851	-0.0159459
ANTXR2|P58335	lightgreen	2.7498e-06	0.000208211	0.0224753	2.08575e-05	0.127269	0.635188	0.392488	0.246366	0.115232	0.178059	-0.131134	-0.0683071	0.0628273
RBBP7|Q16576	darkgrey	2.78796e-06	0.00032383	0.774668	8.38385e-05	0.00538849	0.523929	0.0115062	0.117774	0.0185348	0.0791973	-0.099239	-0.0385765	0.0606625
RAPGEF4|Q8WZA2	pink	2.81111e-06	0.0311577	0.15228	1.22103e-06	0.580218	0.923536	0.025886	-0.0805923	-0.042116	-0.0987295	0.0384763	-0.0181373	-0.0566136
USP5|P45974	darkred	2.84372e-06	0.025898	0.0872257	1.1872e-06	0.645289	0.942924	0.0502376	0.0540906	0.0309113	0.0647723	-0.0231793	0.0106817	0.033861
PICK1|Q9NRD5	pink	2.86817e-06	0.000249216	0.02142	2.24247e-05	0.144657	0.605981	0.467277	-0.0983951	-0.0464927	-0.0696969	0.0519024	0.0286982	-0.0232042
RPL36A|P83881	darkolivegreen	2.91617e-06	0.00136574	0.000697476	2.22982e-05	0.740149	0.865393	0.97624	-0.127587	-0.0918149	-0.101376	0.0357723	0.0262111	-0.00956113
RIC1|Q4ADV7	midnightblue	2.92479e-06	6.76038e-05	0.100719	7.5202e-05	0.0252448	0.305376	0.279359	-0.255919	-0.0889293	-0.158081	0.16699	0.0978383	-0.0691514
NDUFV3|P56181	turquoise	2.95297e-06	0.00243672	0.139831	4.75875e-06	0.177862	0.980039	0.0591937	-0.158271	-0.0649881	-0.141244	0.093283	0.0170271	-0.0762559
DICER1|Q9UPY3	midnightblue	2.97116e-06	0.00506549	0.115394	2.94374e-06	0.290988	0.999618	0.0580223	-0.134409	-0.0611945	-0.130364	0.0732144	0.00404483	-0.0691695
MAT2B|Q9NZL9	darkred	2.97995e-06	0.0177565	0.00894028	1.68315e-06	0.876962	0.980897	0.330597	0.0524494	0.0387308	0.0591753	-0.0137186	0.00672597	0.0204446
SMC1A|Q14683	darkgrey	2.9836e-06	0.000264576	0.00299607	4.30842e-05	0.320775	0.554435	0.903391	0.11118	0.0641435	0.0764918	-0.0470368	-0.0346885	0.0123483
ACVR2A|P27037	grey60	2.98408e-06	0.0420583	6.60469e-05	1.60543e-05	0.970526	0.981511	0.999315	0.125273	0.147009	0.143018	0.0217353	0.0177443	-0.00399103
NPY1R|P25929	lightyellow	2.99335e-06	0.000147969	0.000532711	0.000311288	0.435482	0.274535	0.988042	0.440527	0.28134	0.258709	-0.159187	-0.181818	-0.022631
MAEA|Q7L5Y9	pink	3.02478e-06	9.39955e-05	0.234494	7.4329e-05	0.0144079	0.348626	0.124761	-0.120748	-0.0350592	-0.075987	0.0856888	0.0447609	-0.0409278
CEP170|Q5SW79	greenyellow	3.03127e-06	0.00389642	0.0188841	3.32121e-06	0.512973	0.997208	0.274056	0.0679121	0.0397457	0.0640225	-0.0281664	-0.00388959	0.0242768
PSME4|Q14997	orange	3.08914e-06	0.00883346	0.959182	2.23567e-05	0.0332228	0.996461	0.000958254	-0.137129	-0.0145978	-0.127946	0.122531	0.00918297	-0.113348
KCTD4|Q8WVF5	grey60	3.09203e-06	0.20354	0.000317903	3.75226e-06	0.829388	0.576699	0.939674	0.163643	0.23723	0.269885	0.0735873	0.106242	0.0326552
EPB41L1|Q9H4G0	grey60	3.10928e-06	0.000113349	0.0994726	4.99724e-05	0.0356595	0.40858	0.24078	0.105493	0.0378052	0.0685183	-0.0676877	-0.0369747	0.030713
PCYT1B|Q9Y5K3	greenyellow	3.11003e-06	0.00834963	0.933122	2.33864e-05	0.0324539	0.997219	0.000733747	0.148104	0.0182789	0.139054	-0.129825	-0.00905014	0.120775
TRAPPC4|Q9Y296	pink	3.1548e-06	0.0420828	0.388707	1.89776e-06	0.430372	0.904987	0.00690762	-0.0452064	-0.0184526	-0.0567028	0.0267538	-0.0114964	-0.0382502
CC2D1B|Q5T0F9	yellow	3.19296e-06	0.078362	0.00989802	1.05133e-06	0.995652	0.744738	0.268251	0.0859401	0.0774056	0.12176	-0.00853445	0.0358201	0.0443545
ATP5MC1|P05496	turquoise	3.23726e-06	0.196467	1.59947e-05	5.80053e-05	0.568782	0.860481	0.83656	-0.121716	-0.204616	-0.169768	-0.0828997	-0.0480517	0.034848
OPA3|Q9H6K4	turquoise	3.24109e-06	0.000227829	0.253265	3.8596e-05	0.0246571	0.540417	0.0817901	-0.156549	-0.0467577	-0.107333	0.109791	0.0492159	-0.0605756
GTF2B|Q00403	salmon	3.25144e-06	0.00024764	0.070752	2.54967e-05	0.0737417	0.592986	0.240636	0.203308	0.0810727	0.143049	-0.122235	-0.0602584	0.0619767
HSPD1|P10809	turquoise	3.31589e-06	0.000164104	0.276982	5.542e-05	0.0177957	0.454665	0.0872587	-0.122739	-0.0349519	-0.0809902	0.0877874	0.0417491	-0.0460383
SGIP1|Q9BQI5	red	3.34211e-06	0.000790339	0.321968	1.73533e-05	0.0449404	0.809658	0.0372414	-0.130885	-0.0391199	-0.101195	0.0917652	0.0296897	-0.0620755
GFRA1|P56159	greenyellow	3.35401e-06	2.29143e-05	0.164234	0.000322775	0.0076944	0.119669	0.332375	0.373691	0.110696	0.200598	-0.262995	-0.173093	0.0899028
BUB3|O43684	darkgreen	3.39709e-06	1.1631e-05	0.0536202	0.00071888	0.0130435	0.0608014	0.746342	0.0913592	0.0323951	0.0450491	-0.0589641	-0.0463101	0.012654
PREPL|Q4J6C6	salmon	3.41729e-06	0.0159333	0.0911412	1.82381e-06	0.534145	0.987068	0.0593266	0.0997643	0.0533727	0.110811	-0.0463915	0.011047	0.0574385
ITPKA|P23677	red	3.46203e-06	0.0030795	0.00221448	8.57994e-06	0.747272	0.977853	0.784613	-0.208245	-0.146732	-0.184567	0.0615126	0.0236784	-0.0378342
PTRHD1|Q6GMV3	lightgreen	3.47446e-06	0.0100439	0.994406	0.000130567	0.00889249	0.971347	0.000247488	0.151374	-0.00822213	0.130365	-0.159596	-0.0210097	0.138587
ASIC2|Q16515	turquoise	3.49998e-06	0.00112568	0.343587	1.48583e-05	0.0532948	0.867572	0.030522	-0.184081	-0.0550673	-0.147035	0.129014	0.0370455	-0.0919682
UBE2R2|Q712K3	darkred	3.52658e-06	0.215795	0.376817	1.25238e-06	0.852143	0.463034	0.00567704	0.0571203	0.0324723	0.100143	-0.0246479	0.0430225	0.0676704
CBX1|P83916	darkgreen	3.52931e-06	0.0012062	0.000123687	0.000149938	0.875242	0.690643	0.967676	0.119762	0.0951138	0.0852095	-0.0246484	-0.0345527	-0.00990428
PSMB2|P49721	darkred	3.54348e-06	0.0598234	0.224255	1.391e-06	0.649818	0.82575	0.0157962	0.0442472	0.0230347	0.0592689	-0.0212125	0.0150217	0.0362343
YTHDF3|Q7Z739	midnightblue	3.58146e-06	0.00877708	0.95437	2.50915e-05	0.0342519	0.995453	0.00112662	-0.066759	-0.00738992	-0.0618967	0.0593691	0.00486223	-0.0545068
CDS2|O95674	grey60	3.64044e-06	0.0170106	0.000794119	5.68342e-06	0.991279	0.997192	0.883283	0.0680066	0.0611015	0.0725249	-0.00690512	0.00451824	0.0114234
LRMP|Q12912	royalblue	3.64827e-06	0.00134915	0.000594626	3.64494e-05	0.75465	0.829575	0.993566	0.212366	0.154347	0.164504	-0.0580181	-0.047862	0.0101561
GRK5|P34947	red	3.66546e-06	0.00625618	0.49446	7.08789e-06	0.11232	0.998551	0.00916395	-0.113099	-0.0329396	-0.107675	0.0801593	0.00542352	-0.0747358
NANS|Q9NR45	darkred	3.68355e-06	0.000246703	0.126965	3.31312e-05	0.0484197	0.567796	0.164327	0.195048	0.0696667	0.135423	-0.125382	-0.059625	0.0657568
APLP1|P51693	yellow	3.72152e-06	0.135796	4.21861e-05	2.44237e-05	0.754456	0.848867	0.988387	0.101245	0.149325	0.139036	0.0480797	0.0377909	-0.0102888
STIM2|Q9P246	lightgreen	3.76413e-06	0.00600879	0.956379	0.000395671	0.00307373	0.862725	0.000246529	0.100009	-0.0105019	0.0765845	-0.110511	-0.0234246	0.0870863
R3HDM2|Q9Y2K5	pink	3.77883e-06	0.00847895	0.841597	1.51033e-05	0.0563838	0.998204	0.00227303	-0.222328	-0.0390691	-0.210528	0.183259	0.0118002	-0.171459
RFC1|P35251	darkgrey	3.85538e-06	0.00101289	0.000730553	4.45006e-05	0.687155	0.77148	0.992645	0.128431	0.0901332	0.0964275	-0.0382973	-0.032003	0.00629425
GCC2|Q8IWJ2	midnightblue	3.86066e-06	0.00153291	0.841905	4.70822e-05	0.0145625	0.828487	0.00513324	-0.116694	-0.0176717	-0.0900724	0.0990227	0.026622	-0.0724007
CPSF3|Q9UKF6	darkgrey	3.87116e-06	0.000335814	0.00292534	5.34923e-05	0.354867	0.573183	0.922716	0.0817685	0.0479754	0.0564571	-0.0337931	-0.0253114	0.00848164
SOD1|P00441	lightgreen	3.87781e-06	0.0839552	0.321226	1.61207e-06	0.648457	0.761169	0.00920532	0.0976556	0.0479913	0.137687	-0.0496643	0.040031	0.0896953
TMSB4X|P62328	darkturquoise	3.89568e-06	0.11379	6.02328e-06	0.000256092	0.601408	0.978463	0.565966	0.36278	0.57021	0.426786	0.207429	0.0640058	-0.143423
CYB5R2|Q6BCY4	yellow	3.91671e-06	0.00129027	0.0134419	1.02443e-05	0.374178	0.904932	0.463921	0.397276	0.221114	0.32613	-0.176162	-0.0711466	0.105016
AGAP1|Q9UPQ3	grey60	3.96789e-06	0.00635821	0.000204465	2.84207e-05	0.983259	0.98459	0.999982	0.0814909	0.0721494	0.0727728	-0.00934147	-0.00871804	0.000623424
SLC25A13|Q9UJS0	turquoise	4.10939e-06	0.0299915	0.0207555	1.7162e-06	0.873687	0.942033	0.203233	-0.15162	-0.108892	-0.182303	0.0427283	-0.0306832	-0.0734115
HS6ST3|Q8IZP7	midnightblue	4.13258e-06	0.00867963	0.139675	3.35675e-06	0.344335	0.999957	0.0495782	-0.208779	-0.0961037	-0.211973	0.112676	-0.00319385	-0.115869
DDN|O94850	pink	4.16101e-06	0.00696027	0.0316301	3.3711e-06	0.544805	0.999996	0.197162	-0.195971	-0.113406	-0.194679	0.082565	0.00129263	-0.0812723
CAMK1G|Q96NX5	magenta	4.23149e-06	0.000401988	0.0486521	2.41159e-05	0.122036	0.677579	0.305497	-0.218539	-0.0953267	-0.158938	0.123212	0.059601	-0.0636108
PURG|Q9UJV8	pink	4.25056e-06	0.000453027	0.139348	2.47981e-05	0.0660284	0.694477	0.131845	-0.15643	-0.056903	-0.114494	0.0995272	0.041936	-0.0575911
NDUFA3|O95167	turquoise	4.27178e-06	0.00368694	0.0157258	5.50591e-06	0.528936	0.991813	0.358563	-0.142711	-0.0848889	-0.131005	0.0578226	0.0117061	-0.0461165
UPF2|Q9HAU5	greenyellow	4.29054e-06	0.0104244	0.236805	3.82006e-06	0.283007	0.999731	0.0258798	0.120946	0.0496366	0.124418	-0.0713097	0.00347125	0.0747809
ARHGAP23|Q9P227	greenyellow	4.30811e-06	0.011832	0.0414144	2.62908e-06	0.60699	0.997773	0.145733	0.0826461	0.0486188	0.0875259	-0.0340273	0.0048798	0.0389071
MRPL17|Q9NRX2	blue	4.3169e-06	0.00400647	0.0073446	6.34432e-06	0.648235	0.992235	0.524474	-0.255505	-0.165737	-0.234772	0.0897681	0.0207333	-0.0690348
SORCS1|Q8WY21	pink	4.31988e-06	0.000258031	0.389782	6.66511e-05	0.0162793	0.508871	0.0572749	-0.157418	-0.04055	-0.105682	0.116868	0.051736	-0.0651321
HADHB|P55084	turquoise	4.34987e-06	0.000428692	0.00798713	3.33297e-05	0.282438	0.6585	0.726133	-0.14983	-0.0815439	-0.107671	0.0682864	0.0421595	-0.0261269
AGA|P20933	yellow	4.39191e-06	0.000992887	0.00947453	1.49717e-05	0.344021	0.802868	0.5924	0.398568	0.220597	0.306656	-0.177972	-0.0919127	0.086059
NTN1|O95631	purple	4.44635e-06	0.0187647	0.0111169	0.614374	1.55375e-05	0.127539	0.000237402	0.851329	-0.618716	0.21805	-1.47005	-0.633279	0.836766
MTAP|Q13126	darkgrey	4.45038e-06	0.000147978	0.903883	0.000499158	0.00152324	0.254963	0.0174554	0.162481	0.0173981	0.0936473	-0.145083	-0.0688333	0.0762492
RASAL2|Q9UJF2	pink	4.50539e-06	0.00131063	0.540263	2.71979e-05	0.0335264	0.846659	0.0172212	-0.101307	-0.0245588	-0.0794669	0.0767481	0.0218401	-0.0549081
GSK3B|P49841	pink	4.54741e-06	0.00496216	0.181633	5.56573e-06	0.223586	0.997272	0.046351	-0.110889	-0.0455067	-0.10445	0.0653819	0.00643833	-0.0589435
PELO|Q9BRX2	darkred	4.64016e-06	0.00284341	0.348351	1.11398e-05	0.0969686	0.966862	0.0252066	0.121215	0.0387577	0.105451	-0.0824572	-0.0157639	0.0666933
MT-ND4|P03905	turquoise	4.75161e-06	0.0127951	0.0152184	3.1563e-06	0.765896	0.997747	0.305015	-0.128532	-0.0864913	-0.136215	0.0420403	-0.00768346	-0.0497238
ATP2A2|P16615	pink	4.78835e-06	0.088854	0.00160071	3.13457e-06	0.997753	0.798025	0.720032	-0.0626058	-0.0676957	-0.0867613	-0.00508995	-0.0241555	-0.0190656
SLC25A3|Q00325	turquoise	4.80949e-06	0.02163	0.00313295	3.9263e-06	0.96565	0.987059	0.627832	-0.0830348	-0.0691034	-0.0925659	0.0139314	-0.00953105	-0.0234625
MECP2|P51608	darkgreen	4.82937e-06	0.000184598	0.00757275	8.95485e-05	0.197106	0.428751	0.851746	0.162673	0.0844756	0.105325	-0.0781978	-0.0573485	0.0208492
UQCRFS1|P47985	turquoise	4.9014e-06	0.00126	0.0113724	1.48454e-05	0.391228	0.881179	0.547011	-0.121006	-0.0684451	-0.0974606	0.052561	0.0235456	-0.0290155
HPX|P02790	skyblue	4.91411e-06	0.00115261	0.000653447	6.55131e-05	0.720073	0.758819	0.998527	0.728975	0.520369	0.541332	-0.208606	-0.187642	0.0209637
EPHX1|P07099	brown	4.91678e-06	0.00657224	0.00023636	3.54913e-05	0.981255	0.98158	0.999993	-0.23721	-0.208846	-0.210137	0.028364	0.0270734	-0.00129063
GNG10|P50151	darkgreen	4.98701e-06	0.00269695	0.00436079	1.19998e-05	0.644024	0.961268	0.708868	0.283609	0.1867	0.244805	-0.0969095	-0.0388039	0.0581056
CNTN5|O94779	grey60	5.01136e-06	0.000264505	0.971189	0.000570724	0.00144102	0.315656	0.0093571	0.176961	0.0126953	0.104651	-0.164266	-0.0723102	0.0919555
APP|P05067	salmon	5.06907e-06	4.14693e-05	0.975041	0.00380833	0.000264518	0.061391	0.0358879	0.387091	0.0238026	0.178627	-0.363288	-0.208464	0.154824
DDHD1|Q8NEL9	pink	5.10099e-06	4.33595e-05	0.197729	0.00031825	0.00998607	0.165424	0.283215	-0.114518	-0.0334407	-0.0635331	0.081077	0.0509847	-0.0300923
DPYSL3|Q14195	grey60	5.12118e-06	0.00504495	0.012493	6.03879e-06	0.619242	0.997001	0.413143	0.217863	0.13665	0.204784	-0.0812133	-0.0130793	0.068134
TPP2|P29144	turquoise	5.1377e-06	0.0105108	0.62071	9.97754e-06	0.119349	0.999973	0.00610403	-0.147026	-0.038684	-0.14507	0.108342	0.00195625	-0.106386
DGKG|P49619	lightgreen	5.18911e-06	0.00570695	0.813604	2.4359e-05	0.0456466	0.983163	0.00387251	0.197153	0.035619	0.175626	-0.161534	-0.0215268	0.140007
GALNT16|Q8N428	greenyellow	5.20095e-06	0.354608	0.000307047	8.15457e-06	0.64789	0.443494	0.977328	0.0627952	0.109102	0.119695	0.0463065	0.0569002	0.0105937
TOM1|O60784	greenyellow	5.21288e-06	0.00484255	0.417906	1.04451e-05	0.114085	0.991121	0.017064	0.0882096	0.0273399	0.0805901	-0.0608697	-0.00761952	0.0532502
KLK6|Q92876	yellow	5.29375e-06	0.00452827	0.00765822	7.6584e-06	0.66506	0.993064	0.540576	0.414429	0.270643	0.381713	-0.143785	-0.0327157	0.11107
ADSL|P30566	darkred	5.39066e-06	0.000897833	0.99027	0.000302858	0.00310417	0.568846	0.00369362	0.167458	0.00895025	0.111812	-0.158507	-0.055646	0.102861
SLC16A3|O15427	turquoise	5.41188e-06	0.0206377	0.0131117	3.69137e-06	0.770457	0.999997	0.365335	-0.426586	-0.281366	-0.429509	0.14522	-0.00292337	-0.148144
YME1L1|Q96TA2	turquoise	5.45679e-06	0.00699459	0.970321	5.19112e-05	0.0247983	0.97583	0.00152173	-0.0745379	-0.00692981	-0.0651337	0.067608	0.00940412	-0.0582039
LEMD2|Q8NC56	salmon	5.47133e-06	0.383966	0.00538001	2.03278e-06	0.902021	0.306524	0.44241	0.0502061	0.0726883	0.104962	0.0224822	0.0547562	0.032274
WHRN|Q9P202	yellow	5.498e-06	0.00401961	2.62792e-05	0.000885344	0.998294	0.726398	0.589702	0.218495	0.207422	0.152834	-0.0110731	-0.0656609	-0.0545878
CHGB|P05060	grey60	5.53858e-06	0.00734619	0.0266636	4.7352e-06	0.581193	0.999949	0.251202	0.193268	0.114947	0.190199	-0.0783207	-0.00306956	0.0752511
PRDX2|P32119	lightgreen	5.55822e-06	0.0449754	0.160056	2.2456e-06	0.653931	0.904057	0.0337345	0.0780356	0.04242	0.0981463	-0.0356156	0.0201106	0.0557262
KLHL3|Q9UH77	pink	5.56164e-06	0.000426421	0.804081	0.000168131	0.00600695	0.501493	0.0156719	-0.165922	-0.025063	-0.10916	0.140859	0.0567628	-0.0840966
PSMA4|P25789	darkred	5.56291e-06	0.000459527	0.159556	3.61445e-05	0.0599171	0.662472	0.13634	0.0690547	0.0243812	0.0496442	-0.0446735	-0.0194105	0.025263
CADPS|Q9ULU8	turquoise	5.63916e-06	0.00504489	0.00451806	9.32398e-06	0.749289	0.993443	0.670064	-0.0885468	-0.0613356	-0.0816221	0.0272112	0.0069247	-0.0202865
LUC7L3|O95232	salmon	5.64638e-06	0.000191903	0.062239	6.93571e-05	0.0688891	0.458182	0.375845	0.138858	0.0556935	0.0913758	-0.0831645	-0.0474822	0.0356823
CNNM3|Q8NE01	darkgreen	5.69817e-06	0.000625798	0.464484	5.32143e-05	0.0244202	0.677808	0.0363462	0.155354	0.038991	0.111745	-0.116363	-0.0436098	0.0727536
MPC2|O95563	turquoise	5.76839e-06	0.11659	0.00746768	2.08089e-06	1	0.696301	0.385137	-0.104664	-0.104484	-0.155471	0.000180293	-0.0508064	-0.0509867
NDUFB7|P17568	turquoise	5.78139e-06	0.0117718	0.0538228	3.74448e-06	0.56336	0.999147	0.136693	-0.143807	-0.0813296	-0.149958	0.0624775	-0.00615113	-0.0686286
CDS1|Q92903	turquoise	5.82879e-06	0.0419337	0.00116918	6.02772e-06	0.999957	0.954894	0.840737	-0.133678	-0.131104	-0.159557	0.00257347	-0.0258795	-0.028453
SFT2D2|O95562	lightgreen	5.92605e-06	0.00944428	0.136297	4.82985e-06	0.362711	0.999994	0.06146	0.231775	0.108178	0.233648	-0.123597	0.00187296	0.12547
OSBPL5|Q9H0X9	orange	6.01006e-06	0.000144889	0.452151	0.000195159	0.00859475	0.326353	0.0799481	-0.160391	-0.0372523	-0.09792	0.123139	0.0624711	-0.0606677
CSTB|P04080	lightgreen	6.01271e-06	0.056303	0.00492087	3.04925e-06	0.996445	0.886001	0.509241	0.0798938	0.0728746	0.102634	-0.00701912	0.0227402	0.0297593
AIFM1|O95831	turquoise	6.05643e-06	0.0151791	0.000844615	1.21771e-05	0.986343	0.99995	0.934112	-0.0787109	-0.0695133	-0.0800551	0.00919763	-0.00134422	-0.0105418
PABPN1|Q86U42	darkgreen	6.07185e-06	3.05223e-06	0.566466	0.0346071	0.000262992	0.00269377	0.635747	0.127528	0.0214712	0.041131	-0.106057	-0.0863969	0.0196598
HSCB|Q8IWL3	turquoise	6.11484e-06	3.91052e-05	0.114586	0.000420821	0.0157052	0.143143	0.466209	-0.136142	-0.0448177	-0.0738057	0.0913238	0.0623358	-0.028988
FBXO40|Q9UH90	greenyellow	6.12196e-06	0.000355347	0.0297544	2.53556e-05	0.158258	0.780003	0.312041	0.279659	0.13519	0.21697	-0.144469	-0.062689	0.08178
CPSF1|Q10570	darkgreen	6.1272e-06	0.000115884	0.0517211	0.000128992	0.0574739	0.331085	0.503038	0.0873386	0.0350229	0.0539308	-0.0523156	-0.0334078	0.0189078
BANF1|O75531	lightgreen	6.12934e-06	0.0228043	0.978685	3.19912e-05	0.0617858	0.99995	0.000876093	0.231025	0.021743	0.235163	-0.209282	0.00413835	0.21342
ACTN1|P12814	red	6.19336e-06	0.001301	0.0274688	1.68553e-05	0.289605	0.877208	0.379309	-0.15944	-0.0816177	-0.127946	0.0778219	0.0314939	-0.046328
SYNPO|Q8N3V7	red	6.28587e-06	0.00454507	0.0236713	7.49005e-06	0.508359	0.993383	0.316754	-0.250792	-0.144792	-0.231301	0.105999	0.0194906	-0.0865087
NT5C|Q8TCD5	darkred	6.3643e-06	9.57318e-05	0.14347	0.000176039	0.0235515	0.282635	0.293844	0.294705	0.09702	0.176824	-0.197685	-0.117881	0.0798044
FLT1|P17948	lightgreen	6.38591e-06	0.0133178	0.501226	0.00517314	0.000938339	0.7623	9.99306e-05	0.164524	-0.0513207	0.112284	-0.215844	-0.0522403	0.163604
FAM117B|Q6P1L5	grey60	6.40256e-06	0.0053101	0.395585	1.19117e-05	0.127898	0.99194	0.0206391	0.141352	0.0452847	0.129439	-0.0960675	-0.0119134	0.0841541
PPP2R5B|Q15173	pink	6.41669e-06	0.00670333	0.730559	0.00278467	0.00103984	0.699571	0.000219372	-0.0909409	0.0195064	-0.0610737	0.110447	0.0298673	-0.08058
SCRN1|Q12765	lightgreen	6.48663e-06	0.000375052	0.0388401	4.73154e-05	0.132832	0.603322	0.433851	0.123156	0.0552553	0.0861826	-0.0679006	-0.0369732	0.0309274
SDS|P20132	midnightblue	6.49816e-06	0.0748244	0.00604148	2.87196e-06	0.99889	0.829426	0.462543	-0.387376	-0.363268	-0.522676	0.0241089	-0.135299	-0.159408
RALA|P11233	greenyellow	6.50789e-06	0.267392	8.51578e-05	2.96871e-05	0.617441	0.668764	0.99745	0.0376483	0.0638184	0.0610879	0.0261701	0.0234396	-0.00273051
HMGN5|P82970	darkgrey	6.56431e-06	0.000118298	0.310159	0.00020057	0.0123413	0.298259	0.142697	0.156591	0.0421146	0.0943439	-0.114476	-0.0622468	0.0522293
CEP68|Q76N32	darkorange	6.57181e-06	0.00347975	0.92281	6.94836e-05	0.0194353	0.906838	0.00354895	0.156438	0.0192396	0.126352	-0.137198	-0.0300856	0.107113
PRPS1|P60891	lightyellow	6.60524e-06	0.0747828	0.000367887	1.17583e-05	0.981392	0.914291	0.981679	0.0527937	0.0613343	0.0669291	0.00854062	0.0141354	0.00559478
TBR1|Q16650	royalblue	6.64933e-06	0.00501509	0.000223078	7.72905e-05	0.969361	0.938192	0.998539	0.140426	0.120993	0.116455	-0.0194327	-0.0239708	-0.00453813
ZPR1|O75312	midnightblue	6.70769e-06	0.000155532	0.336789	0.000167485	0.0135951	0.348686	0.116932	-0.155099	-0.0411174	-0.0959415	0.113982	0.0591578	-0.0548241
FHL1|Q13642	greenyellow	6.80293e-06	0.0101358	0.412336	9.00943e-06	0.184221	0.999978	0.0160349	0.135903	0.0455054	0.134217	-0.0903978	-0.00168571	0.0887121
UPF3B|Q9BZI7	greenyellow	6.82383e-06	0.0192602	0.343615	5.65741e-06	0.309117	0.994955	0.0173279	0.132031	0.0512022	0.142877	-0.0808287	0.0108457	0.0916744
TLE4|Q04727	darkgrey	6.82628e-06	0.0679174	0.000253081	1.66108e-05	0.97749	0.942757	0.996867	0.133089	0.155717	0.163323	0.0226283	0.0302344	0.00760607
MORF4L2|Q15014	salmon	7.08449e-06	0.0134465	0.00276999	8.02813e-06	0.941224	0.999486	0.739612	0.179695	0.145136	0.186258	-0.0345589	0.00656302	0.0411219
CYP51A1|Q16850	magenta	7.25479e-06	0.0200079	0.000301988	2.76123e-05	0.999885	0.999992	0.99893	-0.414624	-0.404592	-0.418518	0.0100324	-0.00389415	-0.0139265
ACTN2|P35609	red	7.28585e-06	6.7641e-05	0.832303	0.00147525	0.00115117	0.120649	0.0565264	-0.302037	-0.0384234	-0.154399	0.263614	0.147638	-0.115976
C6orf136|Q5SQH8	turquoise	7.33944e-06	0.00229574	0.000151915	0.000280783	0.928513	0.74071	0.945521	-0.111649	-0.0920674	-0.0803849	0.0195813	0.0312638	0.0116825
NUBP2|Q9Y5Y2	lightgreen	7.34814e-06	0.158739	0.021493	2.0369e-06	0.999683	0.603345	0.211806	0.0959531	0.0913925	0.15258	-0.0045606	0.0566265	0.0611871
RAPGEF6|Q8TEU7	darkgreen	7.41034e-06	0.000418926	0.280898	7.10718e-05	0.0336514	0.582771	0.0971752	0.127196	0.0381921	0.0877323	-0.0890043	-0.0394641	0.0495402
PSMC4|P43686	lightgreen	7.42121e-06	0.0130204	0.76985	1.90097e-05	0.0966435	0.999904	0.00425266	0.100543	0.0215425	0.0984492	-0.0790003	-0.00209358	0.0769067
NGB|Q9NPG2	grey60	7.58671e-06	9.89451e-05	0.0162531	0.000280961	0.101849	0.251889	0.856896	0.321514	0.148681	0.187889	-0.172833	-0.133625	0.0392086
SRP54|P61011	tan	7.66668e-06	0.911349	0.000310905	0.00059667	0.0051321	0.0108209	0.946446	-0.0125907	0.054524	0.0473451	0.0671147	0.0599358	-0.00717892
CRELD2|Q6UXH1	midnightblue	7.68891e-06	0.0211966	0.654046	1.12844e-05	0.178299	0.997987	0.00559096	-0.266092	-0.0723946	-0.282314	0.193698	-0.0162212	-0.209919
NDUFA9|Q16795	turquoise	7.69293e-06	0.00532974	0.0733749	8.35615e-06	0.366525	0.995547	0.148192	-0.117707	-0.0585576	-0.109591	0.0591494	0.00811551	-0.0510338
CZIB|Q9NWV4	darkred	7.70376e-06	0.000220211	0.399885	0.000165336	0.0140107	0.399323	0.0898865	0.219784	0.0554492	0.138887	-0.164335	-0.0808973	0.0834376
IL1RAPL1|Q9NZN1	red	7.72934e-06	0.0012899	0.203707	2.67621e-05	0.0940065	0.845664	0.089707	-0.106917	-0.0381526	-0.0838353	0.0687641	0.0230814	-0.0456827
NUTF2|P61970	greenyellow	7.86473e-06	0.257966	0.0376377	1.91527e-06	0.999999	0.438397	0.137672	0.0418722	0.0422463	0.0760249	0.000374181	0.0341527	0.0337785
BCAT2|O15382	turquoise	7.91241e-06	0.149721	0.00749545	2.89654e-06	0.999543	0.651858	0.422843	-0.136507	-0.143746	-0.211048	-0.00723875	-0.0745411	-0.0673024
SHB|Q15464	yellow	7.91945e-06	0.488802	5.78934e-06	0.00148332	0.18559	0.799465	0.306636	0.0547903	0.135954	0.0898926	0.0811642	0.0351023	-0.0460619
PMFBP1|Q8TBY8	turquoise	8.09115e-06	0.193618	0.000226428	1.84239e-05	0.812743	0.733157	0.998644	-0.0866463	-0.126583	-0.131218	-0.0399371	-0.0445721	-0.00463498
SPHK1|Q9NYA1	turquoise	8.09728e-06	0.027491	0.000200911	1.99759e-05	0.997429	0.968829	0.983208	-0.277958	-0.297245	-0.3223	-0.0192874	-0.044342	-0.0250546
TRA2A|Q13595	darkgreen	8.16162e-06	0.000106835	0.0224257	0.000261423	0.0897732	0.265822	0.792523	0.112193	0.0501705	0.0661388	-0.0620223	-0.046054	0.0159683
TAC3|Q9UHF0	grey60	8.26409e-06	0.0265212	0.0755594	3.89035e-06	0.675416	0.976924	0.102824	0.171927	0.101081	0.19664	-0.0708464	0.0247133	0.0955597
NDRG3|Q9UGV2	darkred	8.29758e-06	0.00352275	0.0254242	1.2533e-05	0.452452	0.975546	0.360098	0.0779441	0.0436193	0.0686653	-0.0343247	-0.00927877	0.025046
SPOCK3|Q9BQ16	salmon	8.73719e-06	0.00162214	0.102619	2.23465e-05	0.171256	0.88609	0.168373	0.313215	0.132757	0.252099	-0.180459	-0.0611166	0.119342
RFTN2|Q52LD8	lightgreen	8.75323e-06	0.00948486	0.00663073	1.01779e-05	0.811377	0.999827	0.606918	0.118867	0.0844456	0.11595	-0.0344213	-0.00291732	0.031504
PGRMC2|O15173	darkorange	8.89868e-06	0.00221284	0.000548432	0.000120359	0.834751	0.809073	0.999995	0.0745528	0.0565989	0.0562704	-0.0179539	-0.0182824	-0.000328472
RNF130|Q86XS8	yellow	8.93604e-06	0.0258307	6.79586e-05	0.000134759	0.993336	0.999339	0.936899	0.161119	0.176816	0.154192	0.0156973	-0.00692676	-0.0226241
FBXO9|Q9UK97	blue	8.94818e-06	0.0050271	0.00396503	1.5658e-05	0.769119	0.992848	0.716431	-0.313227	-0.221056	-0.288088	0.0921717	0.0251389	-0.0670328
UFD1|Q92890	greenyellow	8.96088e-06	0.047478	0.000574752	1.60208e-05	0.999302	0.97408	0.97315	0.0583568	0.0612486	0.067818	0.00289179	0.00946116	0.00656937
CYC1|P08574	turquoise	9.01014e-06	0.0156777	0.00205189	1.31167e-05	0.960165	0.999949	0.841587	-0.0948736	-0.0787168	-0.0965084	0.0161568	-0.00163479	-0.0177916
TMEM245|Q9H330	greenyellow	9.14918e-06	0.0343608	0.998962	6.46755e-05	0.0581048	0.999691	0.000605481	0.103526	0.00368625	0.107109	-0.09984	0.00358278	0.103423
PKIA|P61925	lightyellow	9.36467e-06	0.201062	0.000646602	1.08937e-05	0.888375	0.675444	0.948194	0.135889	0.187469	0.213051	0.0515807	0.0771623	0.0255816
PA2G4|Q9UQ80	tan	9.39453e-06	0.607652	0.000148714	4.1614e-05	0.332063	0.340999	0.999271	0.0197288	0.047941	0.0465502	0.0282122	0.0268214	-0.00139082
TIMM8A|O60220	turquoise	9.45185e-06	0.00186657	0.575482	5.39415e-05	0.0393299	0.845865	0.0225116	-0.133391	-0.0318382	-0.10379	0.101553	0.0296016	-0.0719513
WDR82|Q6UXN9	salmon	9.52851e-06	0.0392706	0.038193	3.90838e-06	0.851422	0.945665	0.182329	0.0685986	0.0472323	0.082665	-0.0213663	0.0140664	0.0354327
EPHA6|Q9UF33	lightcyan	9.57936e-06	0.179413	2.61637e-06	0.0898961	0.413688	0.940424	0.00984422	-0.0807436	-0.14449	-0.0581058	-0.0637459	0.0226378	0.0863838
CPEB4|Q17RY0	midnightblue	9.60143e-06	0.296687	0.0193287	2.64907e-06	0.994281	0.416313	0.249541	-0.048677	-0.0559627	-0.0912562	-0.00728575	-0.0425792	-0.0352935
MARK1|Q9P0L2	pink	9.62572e-06	0.00389867	0.392837	0.0345289	0.000144298	0.295036	0.000470717	-0.0921147	0.0287952	-0.0452596	0.12091	0.0468551	-0.0740548
BTBD11|A6QL63	turquoise	9.6376e-06	0.0194613	0.0700149	5.36338e-06	0.622664	0.994241	0.127333	-0.120938	-0.0693533	-0.13134	0.0515844	-0.0104024	-0.0619868
DYNLRB1|Q9NP97	darkred	1.0002e-05	0.0980445	4.83057e-05	0.000124787	0.841352	0.975573	0.91568	0.0508093	0.0696565	0.0599185	0.0188472	0.00910918	-0.00973799
CDH18|Q13634	black	1.00325e-05	4.32491e-05	0.00128417	0.0510447	0.198183	0.014182	0.47531	-0.137109	-0.0763625	-0.0473163	0.0607461	0.0897923	0.0290462
GRK3|P35626	turquoise	1.00692e-05	4.18143e-05	0.0131186	0.0016668	0.0710024	0.0884183	0.991999	-0.197316	-0.0892301	-0.0974379	0.108086	0.0998785	-0.00820779
TPPP|O94811	darkorange	1.01019e-05	0.204137	6.82818e-06	0.00181037	0.46015	0.988183	0.299668	0.0660867	0.11731	0.0769522	0.0512236	0.0108655	-0.0403581
NRIP2|Q9BQI9	salmon	1.01042e-05	0.00246033	0.405318	3.39359e-05	0.0754195	0.908759	0.0364571	0.370455	0.109885	0.301776	-0.26057	-0.0686795	0.191891
SLC25A11|Q02978	turquoise	1.02018e-05	0.00163251	0.0569697	2.63381e-05	0.234482	0.87676	0.284133	-0.115451	-0.0542258	-0.0922205	0.0612256	0.023231	-0.0379946
MAP3K5|Q99683	salmon	1.02277e-05	0.000281911	0.463015	0.000217239	0.0136503	0.41121	0.0812736	0.135332	0.0323118	0.0854237	-0.10302	-0.0499084	0.0531118
SMARCE1|Q969G3	darkgreen	1.02774e-05	4.05172e-05	0.0187826	0.00148432	0.0572515	0.0910913	0.972193	0.108259	0.0469417	0.0538465	-0.0613171	-0.0544123	0.00690479
PSME3|P61289	orange	1.03986e-05	0.00729413	0.758326	3.73466e-05	0.0650626	0.984936	0.0072519	-0.101379	-0.0209052	-0.0904753	0.0804737	0.0109035	-0.0695701
RELN|P78509	pink	1.05573e-05	0.345976	0.0408102	2.58503e-06	0.997876	0.308308	0.117014	-0.133772	-0.148825	-0.273355	-0.0150529	-0.139583	-0.12453
ZDHHC22|Q8N966	greenyellow	1.06324e-05	0.000138673	0.143975	0.000140359	0.0374092	0.451334	0.242343	0.353852	0.127952	0.237133	-0.2259	-0.11672	0.109181
HDGFL3|Q9Y3E1	royalblue	1.06394e-05	0.00213665	7.27875e-05	0.00218282	0.956592	0.510872	0.599257	0.140044	0.119653	0.086856	-0.0203914	-0.0531881	-0.0327967
USP24|Q9UPU5	darkred	1.07526e-05	0.23992	0.758749	7.46723e-06	0.652397	0.581614	0.00235253	0.029488	0.010564	0.049415	-0.018924	0.019927	0.038851
WDTC1|Q8N5D0	magenta	1.0913e-05	0.005009	0.000783195	6.574e-05	0.908131	0.945096	0.996767	-0.0945388	-0.0750907	-0.0790804	0.0194481	0.0154584	-0.00398967
PFDN4|Q9NQP4	grey60	1.09461e-05	0.820462	0.00151717	1.3538e-05	0.364607	0.127977	0.883295	0.0162579	0.048017	0.0574258	0.0317591	0.0411679	0.00940878
PRKAG2|Q9UGJ0	greenyellow	1.1037e-05	0.012449	0.547418	1.77082e-05	0.156957	0.999882	0.0127022	0.0657119	0.0192808	0.0642521	-0.0464311	-0.00145977	0.0449713
CASKIN1|Q8WXD9	pink	1.1045e-05	0.0614875	0.115576	3.97383e-06	0.784264	0.886553	0.0672609	-0.0815648	-0.0499351	-0.105063	0.0316298	-0.0234986	-0.0551284
SYT10|Q6XYQ8	greenyellow	1.10992e-05	0.00103022	0.371854	6.58345e-05	0.0421024	0.75855	0.0485759	0.31285	0.0894885	0.233399	-0.223362	-0.0794514	0.14391
TRAPPC8|Q9Y2L5	turquoise	1.12193e-05	0.00636254	0.218365	1.46807e-05	0.227984	0.993931	0.0604672	-0.0454182	-0.0181672	-0.0418832	0.027251	0.00353504	-0.0237159
XPO1|O14980	salmon	1.13504e-05	0.115727	0.000776542	1.38807e-05	0.97322	0.845042	0.948474	0.0438944	0.0526362	0.0598956	0.00874186	0.0160013	0.00725941
FKBP3|Q00688	greenyellow	1.13929e-05	0.0520343	0.00969393	5.63564e-06	0.980275	0.92865	0.454335	0.09821	0.0829221	0.121382	-0.0152879	0.0231723	0.0384601
PNMA8B|Q9ULN7	cyan	1.14793e-05	0.00431632	0.00022672	0.000242066	0.959471	0.852563	0.975605	0.194901	0.165526	0.149343	-0.0293749	-0.0455582	-0.0161833
DYNC1H1|Q14204	darkred	1.15146e-05	0.685516	0.000170432	5.56183e-05	0.28337	0.299373	0.998649	0.0190987	0.0512183	0.0493769	0.0321196	0.0302782	-0.00184143
TSPYL4|Q9UJ04	salmon	1.16628e-05	0.0125313	0.000607174	4.63296e-05	0.986023	0.996764	0.996385	0.238118	0.210654	0.222075	-0.027464	-0.0160427	0.0114213
ATP5MPL|P56378	turquoise	1.16643e-05	0.0254931	0.00741662	8.54352e-06	0.935713	0.992033	0.561365	-0.0947982	-0.074483	-0.104207	0.0203152	-0.00940845	-0.0297237
LSAMP|Q13449	grey60	1.17968e-05	0.0566882	0.00235857	9.87784e-06	0.999886	0.942324	0.790562	0.0778882	0.0757257	0.095121	-0.0021625	0.0172328	0.0193953
ACTR3|P61158	greenyellow	1.18276e-05	0.0172009	0.424477	1.26431e-05	0.246744	0.999745	0.0185516	0.0499362	0.0174726	0.0514231	-0.0324636	0.00148691	0.0339505
GPR158|Q5T848	pink	1.18929e-05	0.0525444	0.3538	6.568e-06	0.506207	0.93417	0.0179316	-0.105955	-0.0464605	-0.130265	0.0594946	-0.0243096	-0.0838042
NDUFB1|O75438	turquoise	1.18964e-05	0.00811908	0.0195877	1.24509e-05	0.646033	0.998606	0.411515	-0.126443	-0.0788666	-0.120306	0.0475765	0.00613719	-0.0414393
RNF20|Q5VTR2	darkgrey	1.19354e-05	0.0123761	0.000199881	0.000123907	0.998662	0.983508	0.991093	0.0616229	0.0584143	0.0544073	-0.00320856	-0.00721558	-0.00400702
GID8|Q9NWU2	pink	1.19686e-05	0.0025046	0.409692	0.0560629	9.40701e-05	0.188722	0.000978194	-0.0640821	0.0189437	-0.0282707	0.0830259	0.0358115	-0.0472144
EIF2B2|P49770	salmon	1.20161e-05	0.005924	0.022406	1.49083e-05	0.565934	0.992072	0.406122	0.0881053	0.0524638	0.0806462	-0.0356415	-0.0074591	0.0281824
FAM50A|Q14320	salmon	1.20404e-05	0.00912224	0.00049916	7.0168e-05	0.976859	0.981836	0.999862	0.132935	0.115277	0.117344	-0.0176584	-0.0155912	0.00206717
TRIM27|P14373	magenta	1.20954e-05	0.00184035	0.00855326	4.49834e-05	0.489336	0.856719	0.751407	-0.231814	-0.138937	-0.18189	0.0928772	0.0499246	-0.0429526
RPS20|P60866	orange	1.20975e-05	0.0257806	2.40509e-05	0.00106248	0.97312	0.967206	0.54744	0.0722438	0.0836083	0.0605422	0.0113644	-0.0117016	-0.0230661
RBM22|Q9NW64	darkgrey	1.20975e-05	3.61675e-05	0.0385346	0.00176697	0.0343295	0.0795417	0.915159	0.117348	0.0461508	0.0572614	-0.0711968	-0.0600862	0.0111106
PPP1CB|P62140	pink	1.21282e-05	0.00300281	0.0212418	2.40095e-05	0.45023	0.944004	0.478035	-0.0809011	-0.0456649	-0.0681584	0.0352363	0.0127427	-0.0224936
DKC1|O60832	darkgreen	1.22055e-05	8.03116e-05	0.993711	0.00864214	0.000321173	0.0617987	0.0434761	0.118772	0.00471271	0.0525993	-0.11406	-0.066173	0.0478866
SERPINC1|P01008	skyblue	1.22311e-05	0.00277276	0.00123176	9.2703e-05	0.792197	0.860949	0.993998	0.515472	0.376615	0.402093	-0.138857	-0.113379	0.0254776
COX6C|P09669	turquoise	1.24159e-05	0.00932895	0.0141204	1.30793e-05	0.717673	0.999384	0.485165	-0.134713	-0.0884386	-0.129668	0.0462743	0.00504475	-0.0412296
GMPR|P36959	purple	1.25586e-05	0.000930705	0.849331	0.000273829	0.00941185	0.585465	0.0167483	0.412811	0.059125	0.278069	-0.353686	-0.134741	0.218944
HRG|P04196	skyblue	1.25838e-05	0.00947475	0.000419112	8.48293e-05	0.98313	0.979396	0.999998	0.388823	0.342353	0.341003	-0.04647	-0.04782	-0.00135001
SDF4|Q9BRK5	magenta	1.26349e-05	0.121562	0.0244527	3.94033e-06	0.994633	0.73755	0.248385	-0.11941	-0.10557	-0.174167	0.01384	-0.0547574	-0.0685974
THOC6|Q86W42	salmon	1.26647e-05	0.000614472	0.859655	0.000407588	0.00638898	0.473759	0.0206178	0.127587	0.0172659	0.0814395	-0.110321	-0.0461472	0.0641737
PPP2R2A|P63151	greenyellow	1.27061e-05	0.553438	0.0260831	3.70295e-06	0.928909	0.217316	0.232916	0.0241225	0.0357426	0.0596053	0.0116201	0.0354827	0.0238627
BEGAIN|Q9BUH8	red	1.2713e-05	0.000874336	0.765192	0.000220333	0.0123892	0.596677	0.0230433	-0.272836	-0.0466815	-0.185412	0.226154	0.0874243	-0.13873
GAPDH|P04406	lightgreen	1.2778e-05	0.00511245	0.99994	0.000369183	0.00879117	0.844803	0.00186147	0.0719016	0.000800581	0.054487	-0.071101	-0.0174146	0.0536864
TENM3|Q9P273	lightyellow	1.27823e-05	0.169054	2.52698e-05	0.000376052	0.644031	0.960013	0.713758	0.0849393	0.135169	0.105281	0.0502293	0.0203416	-0.0298877
VPS4A|Q9UN37	lightgreen	1.28047e-05	0.54879	0.000154291	5.9462e-05	0.384095	0.423513	0.997332	0.0276481	0.0623442	0.0595434	0.0346961	0.0318953	-0.00280076
MIGA1|Q8NAN2	midnightblue	1.28737e-05	0.00266713	0.501625	5.13623e-05	0.0617583	0.894208	0.0302537	-0.16049	-0.0430158	-0.128822	0.117475	0.0316685	-0.0858061
CTNND1|O60716	pink	1.28861e-05	0.00539511	0.251559	2.02565e-05	0.188528	0.984412	0.0590188	-0.11927	-0.0450871	-0.106654	0.0741828	0.0126158	-0.0615669
SLC25A16|P16260	blue	1.29471e-05	0.257629	0.0302903	3.43456e-06	0.999885	0.487857	0.204698	-0.165084	-0.171447	-0.292406	-0.00636317	-0.127322	-0.120959
SYNGAP1|Q96PV0	red	1.29698e-05	0.00212197	0.295912	4.15034e-05	0.0936448	0.880067	0.0683932	-0.144133	-0.0477569	-0.114841	0.0963759	0.0292921	-0.0670838
C12orf57|Q99622	pink	1.30329e-05	0.000466143	0.174643	0.000113584	0.056163	0.554981	0.207089	-0.0956474	-0.0330768	-0.064735	0.0625706	0.0309124	-0.0316582
ABHD17B|Q5VST6	yellow	1.33386e-05	0.00481487	0.0204704	1.99342e-05	0.540225	0.979901	0.461667	0.129641	0.0765737	0.114824	-0.0530673	-0.014817	0.0382502
DGKZ|Q13574	pink	1.34323e-05	0.000217337	0.401758	0.000352831	0.0137882	0.330508	0.132251	-0.173806	-0.0437241	-0.104796	0.130082	0.0690099	-0.0610723
DLGAP4|Q9Y2H0	pink	1.37083e-05	0.00360813	0.949364	0.000179857	0.0168927	0.849368	0.00536668	-0.103167	-0.0109168	-0.0792237	0.0922505	0.0239436	-0.0683069
MCU|Q8NE86	turquoise	1.37211e-05	0.0120167	0.0288317	1.11472e-05	0.665949	0.999999	0.322773	-0.0862722	-0.0534011	-0.0858902	0.0328712	0.000382055	-0.0324891
TIMM8B|Q9Y5J9	midnightblue	1.41144e-05	0.00144373	0.017426	5.43169e-05	0.358905	0.808865	0.632998	-0.220733	-0.120341	-0.168342	0.100392	0.052391	-0.0480008
API5|Q9BZZ5	royalblue	1.41628e-05	0.0001903	0.00218883	0.00155421	0.310169	0.200765	0.99424	0.115434	0.0669797	0.0623103	-0.0484544	-0.0531238	-0.00466942
PLEKHB1|Q9UF11	yellow	1.47236e-05	0.0375499	0.000157516	0.000111427	0.993753	0.999968	0.987451	0.318212	0.350081	0.323458	0.0318687	0.00524598	-0.0266227
CACNG8|Q8WXS5	pink	1.49146e-05	0.0293297	0.330173	1.05214e-05	0.395898	0.990172	0.0268157	-0.127823	-0.0530114	-0.141696	0.0748117	-0.0138733	-0.088685
NUDC|Q9Y266	tan	1.4941e-05	0.147139	0.000183842	5.78712e-05	0.859677	0.888458	0.998904	0.0691849	0.0957698	0.0925449	0.0265849	0.0233601	-0.0032248
SPOCK1|Q08629	salmon	1.49557e-05	0.0525642	0.0401789	5.8886e-06	0.892781	0.929342	0.206444	0.145075	0.103513	0.179235	-0.0415623	0.0341605	0.0757228
PPM1H|Q9ULR3	red	1.50037e-05	0.0121055	0.236066	1.44892e-05	0.306795	0.999957	0.0540033	-0.0653343	-0.0272627	-0.0643031	0.0380717	0.00103123	-0.0370405
MAP2K1|Q02750	greenyellow	1.50452e-05	0.0324931	0.802974	2.65555e-05	0.171333	0.996826	0.00440271	0.0935948	0.020966	0.100615	-0.0726288	0.00701988	0.0796487
GPD1|P21695	yellow	1.52535e-05	0.0276182	0.227292	9.41812e-06	0.468784	0.990732	0.0452311	0.284508	0.13215	0.314541	-0.152357	0.0300331	0.18239
FBXL2|Q9UKC9	blue	1.58731e-05	0.000380143	0.584188	0.000376823	0.0116649	0.404956	0.0698043	-0.206776	-0.0436501	-0.128534	0.163126	0.0782422	-0.0848838
GNG2|P59768	lightyellow	1.61204e-05	0.209171	0.00942655	6.03147e-06	0.996096	0.609701	0.468338	0.0906136	0.101334	0.147469	0.0107199	0.0568555	0.0461356
YIPF6|Q96EC8	lightgreen	1.64456e-05	0.00848683	0.436653	2.79935e-05	0.156261	0.993728	0.0281982	0.122088	0.0390828	0.112206	-0.0830048	-0.0098815	0.0731233
CLCN3|P51790	darkred	1.67092e-05	0.0139422	0.999844	0.000235046	0.0229158	0.974155	0.00137649	0.0715581	0.00121032	0.0616389	-0.0703478	-0.00991928	0.0604285
TRAPPC12|Q8WVT3	turquoise	1.67398e-05	0.000301371	0.357335	0.000321233	0.0203431	0.385004	0.148985	-0.0640571	-0.0172703	-0.0396377	0.0467868	0.0244194	-0.0223674
PMPCA|Q10713	blue	1.68004e-05	0.000166508	0.153286	0.000424051	0.0321219	0.281303	0.386505	-0.132873	-0.0444736	-0.0779358	0.0883994	0.0549371	-0.0334622
SNN|O75324	grey60	1.70095e-05	0.00124739	0.605382	0.000156763	0.0268713	0.692114	0.0381415	0.161795	0.0360792	0.115103	-0.125716	-0.0466928	0.0790234
ACY3|Q96HD9	darkred	1.70548e-05	0.000139119	0.0697243	0.000517618	0.0525898	0.245374	0.63279	0.681488	0.263278	0.390448	-0.41821	-0.29104	0.12717
BCAT1|P54687	turquoise	1.70942e-05	0.000420786	0.310503	0.000223771	0.0303154	0.471263	0.15023	-0.154338	-0.0447995	-0.0997405	0.109538	0.0545973	-0.0549409
COG8|Q96MW5	magenta	1.72847e-05	0.00653552	0.311868	2.80221e-05	0.17922	0.985904	0.0511465	-0.0864323	-0.0309989	-0.0774414	0.0554334	0.00899095	-0.0464425
SEMA6B|Q9H3T3	pink	1.73156e-05	0.000947526	0.0713804	6.65102e-05	0.178618	0.790418	0.331211	-0.160107	-0.0724253	-0.122032	0.0876822	0.0380759	-0.0496062
SNX15|Q9NRS6	greenyellow	1.75677e-05	0.0990968	0.0167388	6.66624e-06	0.994557	0.827906	0.368472	0.0811144	0.0720434	0.111028	-0.00907102	0.0299133	0.0389843
CSNK1E|P49674	greenyellow	1.78956e-05	0.0418008	0.988994	7.86586e-05	0.0906618	0.999035	0.00133304	0.0664675	0.00539759	0.0699283	-0.0610699	0.00346073	0.0645307
CDK14|O94921	turquoise	1.79198e-05	0.00402933	0.999974	0.00078929	0.0057689	0.73833	0.00252213	-0.0987173	0.000811153	-0.0696242	0.0995285	0.0290932	-0.0704353
ASDURF|L0R819	lightgreen	1.79604e-05	0.687515	0.00147156	2.07734e-05	0.494188	0.230734	0.920692	0.0440997	0.102816	0.120195	0.0587161	0.0760957	0.0173796
COPS4|Q9BT78	greenyellow	1.8088e-05	0.11233	0.00363807	1.14129e-05	0.999277	0.838008	0.735193	0.0274706	0.0290672	0.0376026	0.00159656	0.010132	0.00853548
COX7A2|P14406	turquoise	1.83152e-05	0.00429149	0.029589	3.07096e-05	0.465239	0.961678	0.438102	-0.144441	-0.0806515	-0.123958	0.06379	0.0204834	-0.0433065
FABP4|P15090	grey	1.83866e-05	0.123085	0.0147246	8.13323e-06	0.999813	0.843865	0.567993	-0.485092	-0.466405	-0.664619	0.0186875	-0.179527	-0.198214
H1-0|P07305	purple	1.87297e-05	0.00184388	0.66215	0.000147495	0.0305773	0.763146	0.0287933	0.291465	0.0620571	0.214338	-0.229408	-0.0771262	0.152281
PSMA2|P25787	darkred	1.87516e-05	0.0133397	0.363389	2.18085e-05	0.24134	0.99984	0.0344712	0.049575	0.0180411	0.0483473	-0.031534	-0.00122773	0.0303063
POLR2D|O15514	salmon	1.88636e-05	0.00885962	0.00253545	4.8965e-05	0.890352	0.987469	0.930063	0.0964683	0.0740663	0.0865402	-0.0224019	-0.00992804	0.0124739
PABPC4|Q13310	turquoise	1.89675e-05	0.000229893	0.720446	0.00106056	0.00499447	0.248236	0.0757621	-0.0912319	-0.015441	-0.0512376	0.0757908	0.0399943	-0.0357966
ZNF638|Q14966	cyan	1.8991e-05	0.000824605	0.0480066	0.000108968	0.180403	0.656354	0.497407	0.133502	0.0612298	0.0941285	-0.0722718	-0.0393731	0.0328987
GDAP2|Q9NXN4	midnightblue	1.90877e-05	0.0197656	0.0703181	1.19823e-05	0.625197	0.998909	0.178788	-0.0759393	-0.0435967	-0.079677	0.0323427	-0.00373769	-0.0360804
VWC2|Q2TAL6	red	1.9186e-05	0.000135376	0.870056	0.186584	2.63192e-05	0.00962216	0.0389535	-0.239852	0.0266077	-0.0670194	0.26646	0.172833	-0.0936271
TSPAN14|Q8NG11	lightgreen	1.93442e-05	0.00438226	0.068008	3.00452e-05	0.346385	0.963771	0.263675	0.109848	0.054383	0.0945485	-0.0554648	-0.0152992	0.0401656
GDI2|P50395	yellow	1.9405e-05	0.0435964	0.00252272	2.09975e-05	0.997923	0.984876	0.860028	0.0487784	0.0453376	0.0552584	-0.00344079	0.00648001	0.0099208
TRIM9|Q9C026	midnightblue	1.96135e-05	0.0101399	0.407246	2.90844e-05	0.186349	0.996745	0.0330433	-0.135897	-0.0457623	-0.126925	0.0901345	0.00897137	-0.0811632
IRF2BPL|Q9H1B7	salmon	1.98014e-05	0.000620034	0.00198819	0.000710084	0.49016	0.419632	0.999783	0.157943	0.0995132	0.0972213	-0.0584301	-0.0607221	-0.00229197
ZNF706|Q9Y5V0	cyan	1.9883e-05	0.00518157	0.00119564	0.000128771	0.881889	0.9161	0.998097	0.20222	0.15632	0.163483	-0.0458996	-0.0387366	0.00716301
TMPO|P42166	darkgreen	2.0763e-05	0.00301361	0.0305144	4.66103e-05	0.400271	0.913189	0.486454	0.132103	0.0712664	0.107658	-0.0608362	-0.0244445	0.0363917
CLCN7|P51798	lightgreen	2.14793e-05	0.00127624	0.999542	0.00169354	0.00276279	0.448391	0.00776165	0.0916827	0.00179637	0.0557562	-0.0898863	-0.0359265	0.0539598
MACROD2|A1Z1Q3	saddlebrown	2.16305e-05	0.000513429	0.296454	0.000250203	0.0365492	0.492876	0.16775	0.158563	0.0473848	0.103111	-0.111178	-0.0554515	0.0557263
IARS2|Q9NSE4	turquoise	2.16482e-05	1.55896e-05	0.139864	0.0166641	0.00688093	0.014716	0.943572	-0.147387	-0.0444611	-0.0559917	0.102926	0.0913951	-0.0115306
PLCD3|Q8N3E9	purple	2.17287e-05	6.3741e-05	0.997051	0.0289073	0.000224043	0.0272546	0.0938281	0.213483	0.00647693	0.0814239	-0.207006	-0.13206	0.074947
PRPF4B|Q13523	salmon	2.17952e-05	0.000106596	0.251543	0.00115529	0.0145911	0.166904	0.379643	0.1151	0.0329597	0.0614304	-0.0821405	-0.0536698	0.0284707
PGRMC1|O00264	lightyellow	2.18221e-05	0.0412287	0.00286326	2.37543e-05	0.995967	0.989299	0.855049	0.0835987	0.0762829	0.093383	-0.00731581	0.00978433	0.0171001
DENND6A|Q8IWF6	grey	2.19393e-05	0.0001072	0.97582	0.757281	7.41357e-05	8.50845e-06	0.964051	-0.159563	0.0101759	0.0218711	0.169739	0.181434	0.0116952
COX5A|P20674	turquoise	2.23115e-05	0.000745711	0.103452	0.000145241	0.10997	0.61087	0.348842	-0.151375	-0.0605435	-0.104266	0.0908312	0.047109	-0.0437222
SHANK2|Q9UPX8	red	2.24658e-05	0.00923733	0.32968	3.15082e-05	0.210335	0.994398	0.0499558	-0.138946	-0.0505217	-0.12803	0.0884242	0.0109156	-0.0775086
SLC25A4|P12235	turquoise	2.26189e-05	0.0349811	0.010002	1.58105e-05	0.949159	0.989559	0.582121	-0.0951269	-0.0756093	-0.105917	0.0195175	-0.0107905	-0.0303081
ATAD1|Q8NBU5	turquoise	2.27298e-05	0.00169348	0.0116531	0.00011101	0.435047	0.774349	0.80651	-0.136779	-0.0789068	-0.101558	0.057872	0.0352203	-0.0226516
PRRC1|Q96M27	green	2.29098e-05	0.0112925	5.66948e-05	0.00304162	0.999996	0.787268	0.50496	-0.0889394	-0.089611	-0.0624692	-0.00067156	0.0264702	0.0271418
SLC5A3|P53794	salmon	2.30165e-05	0.0187861	0.194644	1.74294e-05	0.422644	0.999859	0.0765373	0.376404	0.173969	0.38569	-0.202435	0.00928666	0.211722
DCTN3|O75935	darkred	2.30253e-05	0.147551	0.00158059	2.27425e-05	0.976814	0.824491	0.920371	0.0383897	0.0460483	0.0538861	0.00765857	0.0154964	0.00783785
CCSER2|Q9H7U1	darkred	2.32517e-05	0.00953548	0.0105049	3.30095e-05	0.759369	0.994618	0.671124	0.0939186	0.0637771	0.0866163	-0.0301414	-0.00730228	0.0228392
EEF1A2|Q05639	salmon	2.34062e-05	0.00648803	0.287271	3.85529e-05	0.190216	0.979176	0.0686654	0.066611	0.0245578	0.0586883	-0.0420532	-0.00792262	0.0341305
EDNRB|P24530	darkred	2.34968e-05	0.0149234	0.00493306	3.45928e-05	0.903509	0.999565	0.814576	0.259467	0.19881	0.250376	-0.0606567	-0.0090907	0.051566
DDX17|Q92841	darkgreen	2.35716e-05	0.000468125	0.0217733	0.000312633	0.197223	0.455705	0.820035	0.0990481	0.0486067	0.0631442	-0.0504414	-0.0359039	0.0145375
SLC13A5|Q86YT5	turquoise	2.36474e-05	0.0302061	0.129152	1.29626e-05	0.606068	0.991883	0.105553	-0.291507	-0.157333	-0.321263	0.134175	-0.0297562	-0.163931
ATP1B2|P14415	turquoise	2.40347e-05	0.00214827	0.0133517	9.3949e-05	0.456643	0.824319	0.761247	-0.142487	-0.0825299	-0.108792	0.0599576	0.0336952	-0.0262623
N4BP3|O15049	pink	2.44061e-05	0.0844342	0.82528	2.91985e-05	0.314159	0.940274	0.00408284	-0.167492	-0.0413817	-0.207611	0.126111	-0.0401184	-0.166229
UBASH3B|Q8TF42	turquoise	2.45133e-05	0.0036445	0.0077913	7.8807e-05	0.623215	0.904851	0.833729	-0.146849	-0.0939341	-0.118269	0.0529144	0.0285793	-0.0243351
FAR1|Q8WVX9	magenta	2.48422e-05	0.00128834	0.00779291	0.000195629	0.441997	0.676187	0.920023	-0.276044	-0.162515	-0.1943	0.113529	0.0817439	-0.031785
THY1|P04216	black	2.49277e-05	0.00158598	0.322255	0.272964	3.64609e-05	0.0493011	0.00573892	-0.118284	0.0371805	-0.0356462	0.155465	0.0826379	-0.0728267
EPS8|Q12929	midnightblue	2.49589e-05	0.0131894	0.118875	2.12576e-05	0.447989	0.99984	0.143823	-0.123083	-0.0612406	-0.120037	0.0618422	0.00304628	-0.0587959
PHGDH|O43175	purple	2.50068e-05	0.0151341	0.291698	2.49993e-05	0.302737	0.999944	0.0532591	0.179473	0.0718129	0.176295	-0.10766	-0.00317817	0.104482
SUPV3L1|Q8IYB8	turquoise	2.52371e-05	0.000978891	0.840932	0.000583846	0.0101648	0.515735	0.0293997	-0.106425	-0.0156312	-0.0685272	0.0907937	0.0378977	-0.052896
UXS1|Q8NBZ7	salmon	2.56103e-05	0.00943929	0.00452358	5.45837e-05	0.849213	0.987918	0.874354	0.131509	0.0967276	0.118057	-0.0347809	-0.0134518	0.0213291
CLDN10|P78369	brown	2.56968e-05	0.0157115	0.879798	0.00254863	0.00501547	0.85894	0.000605106	0.382209	-0.0643482	0.282368	-0.446557	-0.0998412	0.346716
PODXL|O00592	midnightblue	2.59828e-05	0.00578341	0.138417	3.80013e-05	0.283098	0.973626	0.160765	-0.124201	-0.0550877	-0.108334	0.0691129	0.0158668	-0.0532461
RIMKLA|Q8IXN7	lightcyan	2.60376e-05	0.0116952	0.000478717	0.000232036	0.988264	0.963119	0.996676	-0.278633	-0.248587	-0.23569	0.030046	0.0429431	0.0128971
H2AFY2|Q9P0M6	darkgreen	2.61144e-05	0.00121937	0.349822	0.0001662	0.0551811	0.682574	0.110392	0.126183	0.0377051	0.089312	-0.0884776	-0.0368706	0.0516069
LGI4|Q8N135	lightgreen	2.61966e-05	0.0506923	0.766674	0.00219155	0.0113504	0.986916	0.00021869	0.180402	-0.0462197	0.157086	-0.226622	-0.0233165	0.203306
PICALM|Q13492	turquoise	2.65487e-05	0.00176965	0.627204	0.0570456	0.000160825	0.153035	0.00339286	-0.0541621	0.0120548	-0.0231819	0.0662168	0.0309802	-0.0352367
STEAP2|Q8NFT2	turquoise	2.66957e-05	0.082651	0.000124019	0.000277487	0.930827	0.996435	0.931399	-0.0935823	-0.118114	-0.102006	-0.0245322	-0.00842398	0.0161082
TMEM130|Q8N3G9	greenyellow	2.69456e-05	0.163467	0.00538329	1.46714e-05	0.996326	0.763544	0.695317	0.0867635	0.0962104	0.127367	0.00944686	0.040603	0.0311561
RPL6|Q02878	darkolivegreen	2.69545e-05	0.399854	9.08855e-06	0.0162701	0.272971	0.99038	0.101274	-0.0576998	-0.127039	-0.0688101	-0.0693388	-0.0111102	0.0582286
PMPCB|O75439	blue	2.70314e-05	0.000311315	0.0837808	0.000443025	0.0755613	0.360399	0.560101	-0.160608	-0.0630801	-0.0975606	0.0975282	0.0630477	-0.0344805
PSMA1|P25786	darkred	2.72544e-05	0.00185824	0.470929	0.000154942	0.0520875	0.760023	0.0653333	0.0646765	0.017439	0.0474551	-0.0472375	-0.0172215	0.0300161
PARP1|P09874	darkgrey	2.75068e-05	0.0221687	0.00748497	2.87492e-05	0.919813	0.999931	0.719455	0.0941215	0.0726201	0.0959903	-0.0215014	0.00186879	0.0233702
KLHL42|Q9P2K6	magenta	2.75588e-05	0.00673357	0.0213988	4.21454e-05	0.597165	0.978926	0.552524	-0.151085	-0.091569	-0.132977	0.0595158	0.0181083	-0.0414075
RCN1|Q15293	grey	2.75598e-05	0.0171045	0.000440715	0.000208604	0.997709	0.986848	0.996804	-0.175537	-0.164189	-0.155828	0.0113484	0.0197088	0.00836036
CSNK1D|P48730	greenyellow	2.77042e-05	0.0129831	0.996535	0.000306627	0.0277073	0.960876	0.00276081	0.113097	0.00536815	0.0950979	-0.107729	-0.0179991	0.0897298
UGGT1|Q9NYU2	tan	2.77753e-05	5.62506e-05	0.934502	0.0201545	0.000532106	0.0312091	0.1685	-0.0972393	-0.00856345	-0.0385292	0.0886758	0.0587101	-0.0299658
TMEM199|Q8N511	salmon	2.79622e-05	0.00812945	0.0978419	3.21838e-05	0.392547	0.990972	0.204435	0.170519	0.0838566	0.154965	-0.0866626	-0.0155543	0.0711083
PPP1R9B|Q96SB3	red	2.85576e-05	0.000864261	0.136642	0.000184208	0.0993502	0.612705	0.310634	-0.122314	-0.0466822	-0.0839462	0.0756321	0.038368	-0.037264
LARP4B|Q92615	midnightblue	2.87044e-05	0.00184265	0.471875	0.000166466	0.0516481	0.75219	0.0677542	-0.167907	-0.0451956	-0.122603	0.122711	0.0453038	-0.0774077
VAPA|Q9P0L0	grey60	2.87361e-05	0.132826	0.00715938	1.48403e-05	0.999909	0.818355	0.64156	0.0325532	0.0335321	0.0455731	0.000978917	0.0130199	0.012041
SPRED2|Q7Z698	red	2.92738e-05	0.0455963	0.90562	6.349e-05	0.162578	0.996928	0.00390567	-0.077187	-0.0135862	-0.083191	0.0636008	-0.00600394	-0.0696048
ARMC8|Q8IUR7	pink	2.92895e-05	0.000663297	0.517672	0.000438165	0.0217263	0.479148	0.0972453	-0.0762004	-0.0180711	-0.048664	0.0581293	0.0275363	-0.0305929
H2AFV|Q71UI9	darkgrey	2.96773e-05	0.00713462	0.00312404	0.000101879	0.843216	0.956192	0.957884	0.137027	0.101226	0.11567	-0.0358009	-0.0213572	0.0144437
AKAP7|Q9P0M2	darkgreen	2.97128e-05	0.000265846	0.289763	0.000722809	0.0237608	0.29639	0.276277	0.172469	0.0498066	0.100402	-0.122662	-0.0720662	0.0505958
MED29|Q9NX70	midnightblue	2.98906e-05	0.030193	0.00507765	2.84512e-05	0.972078	0.994105	0.736072	-0.132799	-0.111355	-0.144949	0.0214433	-0.0121501	-0.0335934
LRRTM4|Q86VH4	red	2.99772e-05	0.0028778	0.0332614	7.90758e-05	0.380868	0.876499	0.539688	-0.148889	-0.0791027	-0.11752	0.0697868	0.0313691	-0.0384178
TALDO1|P37837	yellow	3.00087e-05	0.999999	0.00104938	0.000250902	0.0574558	0.0451748	0.999999	-0.000574766	0.118069	0.117589	0.118643	0.118164	-0.000479451
DLG3|Q92796	pink	3.00143e-05	0.00860106	0.977622	0.000297924	0.0273855	0.924973	0.00507683	-0.0799888	-0.00687616	-0.0645596	0.0731127	0.0154292	-0.0576834
JMJD6|Q6NYC1	salmon	3.0029e-05	0.00569646	0.0237142	5.18077e-05	0.55012	0.96362	0.558141	0.152272	0.0897162	0.130522	-0.0625555	-0.0217501	0.0408053
GARS1|P41250	darkred	3.02618e-05	0.00450928	0.932732	0.000327122	0.0227216	0.835751	0.0100246	0.110159	0.0131748	0.0831746	-0.0969847	-0.0269849	0.0699999
TPM3|P06753	grey60	3.04283e-05	0.0227512	0.0154298	2.52057e-05	0.86127	0.999769	0.55366	0.058141	0.0417307	0.0598728	-0.0164103	0.00173173	0.018142
TUBB4B|P68371	darkorange	3.04624e-05	0.0546714	0.0763686	1.28635e-05	0.823192	0.956003	0.171992	0.050997	0.0331157	0.0611768	-0.0178813	0.0101797	0.0280611
TCP11L1|Q9NUJ3	pink	3.10038e-05	0.00121217	0.81402	0.0369252	0.000244439	0.152292	0.00584865	-0.106251	0.0168825	-0.0471198	0.123133	0.0591309	-0.0640023
DERL1|Q9BUN8	grey60	3.10408e-05	0.00832127	0.0451536	3.72641e-05	0.523456	0.98963	0.370575	0.129123	0.0723576	0.116745	-0.0567654	-0.0123775	0.0443879
FGB|P02675	skyblue	3.10433e-05	0.000912548	0.0186789	0.000264916	0.287263	0.585402	0.82736	0.878676	0.459549	0.592254	-0.419127	-0.286422	0.132705
CROT|Q9UKG9	turquoise	3.12039e-05	0.0497004	0.00686667	2.37346e-05	0.987405	0.980416	0.711154	-0.10909	-0.0946409	-0.125244	0.014449	-0.016154	-0.030603
ZZZ3|Q8IYH5	darkgrey	3.1229e-05	4.75793e-05	0.17763	0.00612533	0.00825121	0.0363168	0.756118	0.265094	0.0748845	0.110873	-0.19021	-0.154221	0.0359886
C6|P13671	skyblue	3.12405e-05	0.0129355	0.001358	0.000124593	0.963558	0.985269	0.996328	0.502743	0.421525	0.445851	-0.0812177	-0.0568916	0.0243261
TRIR|Q9BQ61	cyan	3.12956e-05	0.00550084	0.00363387	0.000123557	0.787987	0.924538	0.957531	0.182324	0.129749	0.148558	-0.0525752	-0.0337661	0.0188091
EIF4A3|P38919	darkgreen	3.13362e-05	3.27175e-05	0.0933228	0.0110995	0.0166124	0.0307789	0.959006	0.101444	0.0344365	0.0417755	-0.0670073	-0.0596684	0.00733896
SLC25A33|Q9BSK2	midnightblue	3.15998e-05	0.0960323	0.0661564	1.08603e-05	0.932037	0.867116	0.180402	-0.138082	-0.101117	-0.18377	0.0369648	-0.0456885	-0.0826533
PDK2|Q15119	grey	3.23104e-05	9.37502e-05	0.730438	0.00602075	0.00232499	0.0804625	0.197471	-0.139766	-0.022098	-0.0646442	0.117668	0.075122	-0.0425461
SORCS3|Q9UPU3	pink	3.2396e-05	0.00198698	0.99947	0.00183314	0.00418991	0.517325	0.00841786	-0.174936	-0.00372243	-0.109368	0.171214	0.0655682	-0.105645
SSBP2|P81877	royalblue	3.24523e-05	0.000110438	0.0114615	0.00547084	0.127887	0.0923657	0.99981	0.188978	0.0913519	0.0889957	-0.0976261	-0.0999823	-0.00235625
ART3|Q13508	greenyellow	3.25224e-05	0.153036	0.398854	0.00717478	0.0138007	0.999823	7.30207e-05	0.169825	-0.0864146	0.163493	-0.256239	-0.00633202	0.249907
RABEP2|Q9H5N1	yellow	3.2668e-05	0.0314464	0.755173	0.00391087	0.00632847	0.924322	0.000367591	0.087626	-0.021422	0.0679568	-0.109048	-0.0196692	0.0893788
RAD21|O60216	darkgrey	3.27062e-05	0.00196929	0.0287431	0.000125585	0.341901	0.787594	0.639609	0.116567	0.0612304	0.0869623	-0.0553362	-0.0296043	0.0257319
TEX2|Q8IWB9	yellow	3.27635e-05	0.376263	0.0296927	9.74868e-06	0.990833	0.435256	0.303087	0.030733	0.0366386	0.0595216	0.00590559	0.0287887	0.0228831
PLCB4|Q15147	lightcyan	3.28092e-05	0.00139086	0.547569	0.12865	8.88982e-05	0.0814538	0.00634437	0.140007	-0.0337966	0.0507566	-0.173803	-0.0892501	0.0845532
FAM126B|Q8IXS8	turquoise	3.28772e-05	0.00764731	0.00648556	7.672e-05	0.778251	0.970291	0.858374	-0.0864645	-0.0602494	-0.074638	0.0262151	0.0118266	-0.0143886
TM6SF1|Q9BZW5	pink	3.31118e-05	0.000271443	0.194715	0.000732253	0.0358887	0.297973	0.393678	-0.223559	-0.0726766	-0.130195	0.150883	0.093364	-0.0575186
MARS2|Q96GW9	turquoise	3.31591e-05	0.0256268	0.0209011	2.43499e-05	0.848249	0.999141	0.483392	-0.106142	-0.0746438	-0.111119	0.0314981	-0.00497668	-0.0364748
DAG1|Q14118	purple	3.31795e-05	0.00076704	0.0845272	0.00024892	0.126868	0.561534	0.472197	0.100235	0.0417088	0.0669988	-0.0585265	-0.0332365	0.02529
MARCHF5|Q9NX47	blue	3.33181e-05	0.138063	0.0291468	1.1504e-05	0.995561	0.789439	0.324137	-0.058036	-0.0515545	-0.0829161	0.0064815	-0.0248801	-0.0313616
LINGO3|P0C6S8	turquoise	3.38661e-05	0.00484786	0.119782	4.52035e-05	0.294143	0.993067	0.136126	-0.289494	-0.135607	-0.266736	0.153887	0.022758	-0.131129
CPT1A|P50416	turquoise	3.40106e-05	0.0108417	0.0417257	3.58699e-05	0.588251	0.996302	0.382943	-0.224138	-0.130509	-0.208583	0.0936293	0.0155552	-0.0780741
SFXN1|Q9H9B4	turquoise	3.46409e-05	0.00382526	0.157092	7.40737e-05	0.21212	0.913589	0.190598	-0.0902592	-0.0374879	-0.073244	0.0527712	0.0170151	-0.0357561
MKLN1|Q9UL63	midnightblue	3.46854e-05	0.00277904	0.91326	0.000493047	0.0170199	0.719431	0.0160532	-0.0876842	-0.0110501	-0.0618593	0.0766341	0.0258249	-0.0508092
KANK2|Q63ZY3	purple	3.47606e-05	0.000153331	0.794961	0.00457377	0.00269326	0.119925	0.134208	0.247395	0.0357683	0.120655	-0.211627	-0.12674	0.0848866
HTATSF1|O43719	darkgrey	3.5005e-05	0.000496415	0.00863449	0.00092462	0.292604	0.360143	0.990913	0.153094	0.0834746	0.0911518	-0.0696189	-0.0619417	0.00767721
UBXN2B|Q14CS0	grey60	3.51602e-05	0.350125	0.0151078	1.27204e-05	0.976959	0.487332	0.467543	0.0512993	0.0644475	0.095327	0.0131482	0.0440277	0.0308795
PNPLA4|P41247	magenta	3.51891e-05	0.316125	0.0051758	1.90003e-05	0.920823	0.516823	0.741076	-0.191194	-0.264596	-0.343503	-0.0734018	-0.152308	-0.0789066
NDUFA12|Q9UI09	turquoise	3.52814e-05	0.0110341	0.00334774	9.36267e-05	0.896083	0.98422	0.947977	-0.10633	-0.0815863	-0.0942155	0.0247436	0.0121143	-0.0126293
RGS7|P49802	pink	3.54319e-05	0.101245	0.332258	1.55782e-05	0.688307	0.879499	0.0332296	-0.0697518	-0.0350496	-0.0921977	0.0347021	-0.0224459	-0.0571481
CS|O75390	turquoise	3.54409e-05	0.0565178	0.00223062	4.70029e-05	0.999928	0.986979	0.938688	-0.0810411	-0.0791074	-0.0916748	0.00193377	-0.0106337	-0.0125675
GNAI1|P63096	red	3.58509e-05	0.000967097	0.999277	0.00685964	0.00124624	0.2666	0.0121205	-0.106983	0.00239317	-0.0565687	0.109376	0.0504138	-0.0589619
F2|P00734	skyblue	3.59239e-05	0.00257131	0.00119287	0.00073544	0.783846	0.664676	0.995222	0.628353	0.457332	0.428761	-0.171022	-0.199592	-0.0285705
DTD1|Q8TEA8	greenyellow	3.60145e-05	0.014464	0.386289	4.51655e-05	0.240968	0.998616	0.0468094	0.0712865	0.0255172	0.0676202	-0.0457694	-0.00366635	0.042103
CBLN4|Q9NTU7	turquoise	3.61173e-05	0.0517139	0.00277785	2.91564e-05	0.998475	0.94938	0.724383	-0.199447	-0.186826	-0.240651	0.0126207	-0.0412037	-0.0538244
EMILIN1|Q9Y6C2	steelblue	3.66262e-05	0.000141084	0.0895455	0.00177158	0.0443755	0.165302	0.755396	0.363572	0.134545	0.190923	-0.229027	-0.172649	0.0563776
CYGB|Q8WWM9	greenyellow	3.66442e-05	0.00136219	0.825644	0.000655059	0.0141268	0.561762	0.0345241	0.198017	0.0309138	0.129607	-0.167103	-0.06841	0.0986928
TOMM6|Q96B49	pink	3.69861e-05	0.00208036	0.0237284	0.000151671	0.375072	0.780101	0.708746	-0.104656	-0.0565678	-0.0775694	0.0480886	0.027087	-0.0210016
GPI|P06744	greenyellow	3.70378e-05	0.0166292	0.999985	0.000603394	0.0219611	0.954333	0.00205896	0.110582	-0.000869871	0.0914692	-0.111452	-0.0191128	0.092339
MPP7|Q5T2T1	darkred	3.72963e-05	0.0210898	0.00383984	6.22054e-05	0.954644	0.999845	0.905844	0.0829634	0.0676475	0.0808204	-0.0153159	-0.00214295	0.0131729
FAM120A|Q9NZB2	midnightblue	3.74074e-05	0.00739289	0.904409	0.000249551	0.0394899	0.918334	0.0106346	-0.0849192	-0.0121124	-0.0682672	0.0728068	0.016652	-0.0561548
RAP1B|P61224	yellow	3.7699e-05	0.169545	0.00206481	3.70936e-05	0.974285	0.826554	0.929792	0.0553919	0.0672263	0.078379	0.0118344	0.0229871	0.0111527
SYT6|Q5T7P8	darkred	3.81912e-05	0.00335616	0.0734996	8.85906e-05	0.295655	0.888251	0.368153	0.211621	0.10104	0.168157	-0.110581	-0.0434643	0.0671169
STAT6|P42226	midnightblue	3.83186e-05	0.00267587	0.0211689	0.000134231	0.431131	0.828681	0.716209	-0.154869	-0.0866211	-0.117967	0.0682477	0.0369016	-0.031346
TRMT10C|Q7L0Y3	blue	3.8528e-05	0.0317834	0.00742499	3.78e-05	0.95642	0.998862	0.755555	-0.162644	-0.131469	-0.17126	0.0311746	-0.0086165	-0.0397911
CALB2|P22676	grey60	3.89797e-05	0.000185144	0.335187	0.00169168	0.0155117	0.192464	0.339143	0.225643	0.0605425	0.120817	-0.165101	-0.104827	0.0602744
ZADH2|Q8N4Q0	midnightblue	3.91499e-05	0.0434186	0.0539923	1.95478e-05	0.826561	0.983744	0.264226	-0.119922	-0.079614	-0.136244	0.0403078	-0.0163225	-0.0566303
NRP1|O14786	pink	3.93774e-05	0.0530409	0.0403879	1.86573e-05	0.893625	0.970187	0.314108	-0.129685	-0.0925919	-0.152139	0.0370933	-0.0224534	-0.0595466
LSM7|Q9UK45	darkgrey	3.94362e-05	0.00490497	0.00972062	0.00011629	0.648209	0.91575	0.841649	0.0797083	0.0511948	0.064492	-0.0285135	-0.0152164	0.0132972
UBE2I|P63279	darkgreen	3.97843e-05	0.0134877	0.00278534	0.000109726	0.931215	0.989043	0.96879	0.077026	0.0613201	0.069115	-0.0157058	-0.00791095	0.0077949
PSMA3|P25788	darkred	3.98499e-05	0.00225537	0.920341	0.00070873	0.0137602	0.644679	0.0195595	0.0611028	0.00733486	0.0413595	-0.053768	-0.0197433	0.0340247
GLDC|P23378	midnightblue	3.99108e-05	0.0116599	0.117544	4.03897e-05	0.426518	0.996608	0.191921	-0.143952	-0.0708476	-0.134173	0.0731042	0.00977832	-0.0633259
STX7|O15400	grey60	4.05183e-05	0.240689	0.00964083	1.80917e-05	0.991389	0.660653	0.607814	0.0421168	0.0488957	0.0678002	0.00677888	0.0256834	0.0189045
RBM3|P98179	magenta	4.05694e-05	0.695256	0.00160448	5.74364e-05	0.496669	0.293913	0.971674	-0.242524	-0.568255	-0.635084	-0.325732	-0.39256	-0.0668282
ACVR1B|P36896	greenyellow	4.05754e-05	0.0120196	0.176854	4.28849e-05	0.35835	0.996659	0.132324	0.191964	0.0864882	0.178949	-0.105476	-0.0130148	0.0924612
HSD17B10|Q99714	turquoise	4.05953e-05	0.0941742	0.000109765	0.000669921	0.905418	0.999266	0.833399	-0.0623384	-0.0811317	-0.0657181	-0.0187933	-0.00337968	0.0154136
OLFML3|Q9NRN5	steelblue	4.06889e-05	0.000863303	0.291996	0.816724	1.5459e-05	0.00561257	0.0548981	0.705699	-0.219626	0.0985293	-0.925325	-0.60717	0.318156
RIMS1|Q86UR5	red	4.10207e-05	0.00242062	0.700207	0.000330537	0.0336107	0.73429	0.0403972	-0.119711	-0.0246369	-0.0856823	0.0950743	0.0340289	-0.0610453
MEGF8|Q7Z7M0	yellow	4.1502e-05	0.542155	3.31833e-05	0.00308692	0.261558	0.823687	0.423892	0.0424974	0.103318	0.0699721	0.0608209	0.0274747	-0.0333462
SMARCA1|P28370	salmon	4.20981e-05	0.00328727	0.0216877	0.00012946	0.462982	0.860349	0.706139	0.114063	0.0647129	0.0885719	-0.0493501	-0.0254911	0.023859
CLTB|P09497	darkorange	4.2186e-05	0.157295	0.0224491	1.56589e-05	0.999518	0.779386	0.411759	0.0583369	0.0551538	0.0846038	-0.00318314	0.0262669	0.02945
PDS5A|Q29RF7	darkgrey	4.2446e-05	0.00208432	0.00416732	0.000444954	0.604204	0.678759	0.994614	0.12819	0.0829832	0.0889515	-0.045207	-0.0392387	0.00596836
C4BPA|P04003	skyblue	4.24491e-05	0.00125494	0.00625782	0.000570323	0.46533	0.56186	0.989301	0.828686	0.497294	0.544166	-0.331392	-0.28452	0.0468722
POLDIP3|Q9BY77	cyan	4.3159e-05	0.0006322	0.307034	0.000535743	0.0405973	0.450914	0.228124	0.161206	0.0482614	0.10127	-0.112945	-0.0599364	0.0530085
WDR5|P61964	darkgrey	4.33734e-05	0.0159234	0.00127565	0.000193875	0.978191	0.985333	0.999652	0.0658996	0.0567996	0.0582805	-0.00909997	-0.00761908	0.00148089
PRPSAP1|Q14558	darkred	4.3481e-05	0.0197972	0.00169427	0.000135864	0.981067	0.996326	0.993743	0.0650351	0.0562661	0.0602202	-0.00876901	-0.00481488	0.00395413
DNAJB2|P25686	greenyellow	4.40366e-05	0.149603	0.091604	1.36288e-05	0.960274	0.78177	0.150573	0.0960676	0.0728399	0.138631	-0.0232277	0.0425637	0.0657914
SNAP25|P60880	blue	4.41343e-05	0.00371261	0.322335	0.000128683	0.123446	0.876782	0.108798	-0.158146	-0.0532536	-0.124131	0.104893	0.0340156	-0.0708773
HNRNPU|Q00839	darkgreen	4.43677e-05	2.7843e-05	0.0877881	0.0391405	0.0156922	0.01252	0.999868	0.0987337	0.0336227	0.0346377	-0.065111	-0.064096	0.00101498
INPP4B|O15327	greenyellow	4.46029e-05	0.00132922	0.433009	0.00035205	0.0458196	0.622558	0.117753	0.111263	0.0305113	0.075716	-0.0807521	-0.0355474	0.0452047
RBM8A|Q9Y5S9	darkgreen	4.46207e-05	0.000173376	0.0577972	0.00213453	0.0680297	0.171666	0.872603	0.104253	0.0420577	0.0546034	-0.0621954	-0.0496497	0.0125457
NINJ2|Q9NZG7	yellow	4.47612e-05	0.038735	0.00255712	7.30799e-05	0.995922	0.999358	0.954198	0.315131	0.287692	0.329294	-0.0274381	0.0141637	0.0416019
PRMT8|Q9NR22	pink	4.47816e-05	0.0665249	0.0957563	1.85318e-05	0.829286	0.949382	0.165248	-0.136997	-0.0881289	-0.166667	0.048868	-0.0296703	-0.0785383
DRG1|Q9Y295	tan	4.49869e-05	0.16281	0.00277628	4.01346e-05	0.985498	0.842185	0.906021	0.0700246	0.0821751	0.0977327	0.0121505	0.0277081	0.0155575
SLIT2|O94813	grey	4.50113e-05	0.112258	0.00493601	0.987882	0.000124411	0.172009	0.00181875	0.136173	-0.140243	0.0122242	-0.276416	-0.123949	0.152467
FDPS|P14324	greenyellow	4.50195e-05	0.000542929	0.645104	0.00119722	0.012672	0.348927	0.107918	0.190851	0.0381037	0.112197	-0.152747	-0.0786545	0.0740928
CDK20|Q8IZL9	magenta	4.56622e-05	0.00207009	0.0800028	0.000145899	0.241093	0.812917	0.415503	-0.279485	-0.129634	-0.212132	0.149851	0.0673534	-0.0824979
COBL|O75128	cyan	4.66647e-05	0.00141131	0.0122734	0.000404714	0.399273	0.618821	0.927736	0.167211	0.0946134	0.113286	-0.0725973	-0.0539243	0.018673
SESTD1|Q86VW0	midnightblue	4.67111e-05	0.00102542	0.54992	0.000576642	0.0272558	0.525111	0.10067	-0.107892	-0.0253969	-0.0697615	0.0824947	0.0381301	-0.0443646
CIAO1|O76071	salmon	4.68513e-05	0.0183296	1	0.000672169	0.0254008	0.958024	0.00249751	0.0648879	-7.05983e-05	0.0538821	-0.0649585	-0.0110058	0.0539527
PNMA8A|Q86V59	lightyellow	4.69848e-05	0.226111	0.0017816	5.23588e-05	0.933106	0.774541	0.961452	0.107923	0.142875	0.161755	0.0349515	0.053832	0.0188806
RAB33B|Q9H082	grey60	4.72067e-05	0.151661	0.356999	1.88842e-05	0.775858	0.803653	0.0327502	0.0522054	0.0277688	0.0744067	-0.0244366	0.0222013	0.0466379
DENND10|Q8TCE6	greenyellow	4.74094e-05	0.0826718	0.935445	8.83814e-05	0.22712	0.978869	0.00371608	0.0504732	0.00849739	0.0588121	-0.0419758	0.00833884	0.0503147
DNAJA2|O60884	tan	4.79411e-05	0.200619	0.0111288	2.17062e-05	0.998376	0.736331	0.602651	0.036241	0.0393972	0.0549593	0.00315618	0.0187183	0.0155621
PSMB6|P28072	darkred	4.80071e-05	0.00459658	0.144361	9.70367e-05	0.245797	0.918567	0.230647	0.0874628	0.0376376	0.0710716	-0.0498252	-0.0163913	0.033434
RRP12|Q5JTH9	white	4.84831e-05	0.0762795	0.0143484	2.68128e-05	0.98834	0.948678	0.577669	-0.122058	-0.105188	-0.149245	0.01687	-0.0271872	-0.0440571
SRSF10|O75494	darkgreen	4.85045e-05	0.000238651	0.0959313	0.00149605	0.0585306	0.226652	0.712207	0.11718	0.0441655	0.0643042	-0.0730144	-0.0528758	0.0201387
NAA50|Q9GZZ1	tan	4.8978e-05	0.868	0.00025612	0.000495909	0.1772	0.303227	0.944963	0.0133748	0.0503725	0.0437544	0.0369977	0.0303795	-0.00661816
SLC1A3|P43003	tan	4.90963e-05	0.0234425	0.00148546	0.000162753	0.990628	0.997675	0.997841	-0.13128	-0.11709	-0.122778	0.0141908	0.00850266	-0.00568811
CETN2|P41208	grey60	4.92095e-05	0.0109628	0.0182222	7.0872e-05	0.713643	0.988884	0.660226	0.0950114	0.0616163	0.0854197	-0.0333952	-0.00959172	0.0238035
NAT1|P18440	turquoise	4.92156e-05	0.0585937	0.00148621	5.25712e-05	0.999053	0.949212	0.942165	-0.185165	-0.195417	-0.223765	-0.0102521	-0.0386002	-0.0283481
GOLGB1|Q14789	magenta	4.95572e-05	0.0102787	0.20227	6.20526e-05	0.308363	0.988793	0.135739	-0.0868544	-0.0371925	-0.0781203	0.0496619	0.00873415	-0.0409278
MPC1|Q9Y5U8	turquoise	4.96476e-05	0.07695	0.00198117	7.2199e-05	0.999774	0.978775	0.969845	-0.133841	-0.138755	-0.15571	-0.0049144	-0.021869	-0.0169546
EEA1|Q15075	pink	5.00845e-05	0.000320106	0.927539	0.114589	0.000126028	0.0323023	0.0436817	-0.0729085	0.00736296	-0.0244844	0.0802715	0.0484241	-0.0318474
DMXL1|Q9Y485	turquoise	5.02621e-05	8.01412e-05	0.0820857	0.0071922	0.033094	0.0674754	0.940485	-0.0649729	-0.023662	-0.0292939	0.0413109	0.035679	-0.00563194
ERP44|Q9BS26	turquoise	5.04908e-05	0.00702071	0.114374	7.51758e-05	0.342328	0.965517	0.253003	-0.0804472	-0.0378285	-0.068947	0.0426187	0.0115002	-0.0311185
NCF2|P19878	green	5.10662e-05	0.540863	0.000770298	0.000115171	0.560417	0.492615	0.999825	-0.157832	-0.318395	-0.324753	-0.160562	-0.16692	-0.00635802
STX8|Q9UNK0	salmon	5.14224e-05	0.163554	0.0663008	1.61125e-05	0.98365	0.77102	0.211212	0.0583606	0.0477956	0.0853026	-0.0105651	0.026942	0.0375071
FSD1L|Q9BXM9	darkred	5.1907e-05	0.0617995	0.0377155	2.47477e-05	0.921383	0.966258	0.359731	0.0723907	0.0534532	0.0858004	-0.0189375	0.0134097	0.0323472
TADA3|O75528	darkgreen	5.19567e-05	0.00785098	0.00107294	0.000546811	0.934272	0.876256	0.997352	0.110275	0.0893631	0.0848234	-0.0209121	-0.0254518	-0.00453974
GM2A|P17900	yellow	5.21719e-05	0.00777421	0.0215007	9.23104e-05	0.624142	0.965693	0.66108	0.249704	0.153368	0.213718	-0.0963353	-0.0359858	0.0603495
BSN|Q9UPA5	red	5.22109e-05	0.00824573	0.159016	7.28017e-05	0.314464	0.976002	0.186995	-0.11866	-0.0527658	-0.103485	0.0658938	0.015175	-0.0507187
MTERF3|Q96E29	blue	5.23372e-05	0.00773746	0.0162618	0.000102154	0.663204	0.962026	0.733642	-0.298844	-0.189557	-0.254222	0.109286	0.0446214	-0.0646649
SRPK2|P78362	pink	5.24816e-05	0.165477	0.00268237	0.999971	0.000155219	0.156749	0.00306039	-0.058362	0.0689493	0.000750127	0.127311	0.0591121	-0.0681992
ATP13A3|Q9H7F0	magenta	5.25585e-05	0.0040044	0.0150143	7.66434e-05	0.614432	0.983084	0.597513	-0.219255	-0.141007	-0.196645	0.0782476	0.0226101	-0.0556376
DOCK3|Q8IZD9	pink	5.25722e-05	0.0327077	0.201482	0.102389	0.000707494	0.54391	0.000473435	-0.0932826	0.0457924	-0.0483056	0.139075	0.044977	-0.0940981
CPEB1|Q9BZB8	greenyellow	5.29464e-05	0.200211	0.825652	4.26396e-05	0.546871	0.760291	0.00518004	0.104709	0.0315062	0.156789	-0.0732032	0.05208	0.125283
TIMM9|Q9Y5J7	turquoise	5.33167e-05	0.00325213	0.128731	0.00014246	0.218532	0.852004	0.295153	-0.0767238	-0.0328476	-0.0591972	0.0438762	0.0175266	-0.0263496
CORO2B|Q9UQ03	blue	5.48442e-05	0.0131545	0.489353	9.152e-05	0.183691	0.990924	0.0448569	-0.0870127	-0.027476	-0.0786553	0.0595368	0.00835745	-0.0511793
PCID2|Q5JVF3	darkgreen	5.51888e-05	0.000344873	0.999921	0.0204411	0.000741042	0.097222	0.050731	0.117239	0.0011658	0.0514907	-0.116074	-0.0657488	0.0503249
RNF7|Q9UBF6	lightgreen	5.53498e-05	0.26596	0.0159475	2.18192e-05	0.995413	0.642422	0.527076	0.0405108	0.0459398	0.0666268	0.00542896	0.0261159	0.020687
APBB3|O95704	midnightblue	5.53627e-05	0.0924784	0.06424	1.86371e-05	0.94288	0.836646	0.18115	-0.190831	-0.143901	-0.257783	0.0469308	-0.0669516	-0.113882
ADAM10|O14672	yellow	5.55467e-05	0.0362536	0.101859	3.16148e-05	0.691089	0.996096	0.196165	0.197148	0.114406	0.213241	-0.0827422	0.0160929	0.098835
SCARA3|Q6AZY7	magenta	5.55548e-05	0.391354	0.00111794	8.99234e-05	0.74832	0.623925	0.995289	-0.172184	-0.285652	-0.303329	-0.113468	-0.131145	-0.017677
APCS|P02743	skyblue	5.57858e-05	0.00149397	0.0797864	0.000289466	0.188759	0.663184	0.509369	0.912356	0.402509	0.634065	-0.509848	-0.278291	0.231557
SAMD4B|Q5PRF9	midnightblue	5.58649e-05	0.000279148	0.385876	0.00198129	0.0174655	0.222794	0.312412	-0.131798	-0.0342631	-0.0714599	0.0975354	0.0603385	-0.0371969
HSPA2|P54652	yellow	5.61686e-05	0.0460094	0.00855841	4.94371e-05	0.977239	0.994711	0.763087	0.219203	0.183997	0.239715	-0.0352057	0.0205114	0.0557171
DCP2|Q8IU60	greenyellow	5.61792e-05	0.00108146	0.617004	0.000795006	0.0233456	0.500502	0.0946911	0.124196	0.0270001	0.0788629	-0.0971957	-0.0453328	0.0518629
TCEAL2|Q9H3H9	cyan	5.6227e-05	0.0483518	3.66916e-05	0.028733	0.934859	0.820955	0.139138	0.164451	0.203103	0.109825	0.0386518	-0.0546259	-0.0932777
MAP1A|P78559	lightcyan	5.62689e-05	0.0200097	0.140687	4.52186e-05	0.500025	0.999965	0.170839	0.0992256	0.0499385	0.0976818	-0.0492871	-0.0015438	0.0477433
SREK1|Q8WXA9	salmon	5.66663e-05	0.00572106	0.00628165	0.000224766	0.731972	0.894857	0.950066	0.148127	0.100709	0.11696	-0.0474176	-0.0311667	0.0162509
STAC2|Q6ZMT1	turquoise	5.67414e-05	0.0289758	0.443712	5.52341e-05	0.321319	0.999936	0.040674	-0.150493	-0.0549279	-0.153502	0.0955652	-0.0030087	-0.0985739
SPATA2L|Q8IUW3	pink	5.67664e-05	0.046413	0.925085	0.000135822	0.1529	0.999692	0.00568858	-0.267578	-0.0433347	-0.277227	0.224244	-0.00964871	-0.233892
AMOTL1|Q8IY63	midnightblue	5.71683e-05	0.226681	0.318672	1.95211e-05	0.893817	0.687886	0.0404625	-0.0871235	-0.0535903	-0.137331	0.0335332	-0.0502076	-0.0837409
NCOA5|Q9HCD5	cyan	5.74115e-05	0.000504358	0.533539	0.00142505	0.0168965	0.322423	0.17196	0.15282	0.0349287	0.0882528	-0.117892	-0.0645676	0.0533241
FGG|P02679	skyblue	5.83665e-05	0.00147914	0.023403	0.000418873	0.326163	0.62364	0.841835	0.90823	0.47895	0.616142	-0.42928	-0.292088	0.137192
YLPM1|P49750	yellow	5.844e-05	0.0282373	0.00757755	7.12685e-05	0.944624	1	0.82702	0.154119	0.122421	0.154559	-0.0316971	0.000440329	0.0321374
LMNB2|Q03252	darkgreen	5.84831e-05	0.000235764	0.0119782	0.00598492	0.183198	0.135911	0.999725	0.117285	0.0589873	0.0572559	-0.0582982	-0.0600295	-0.00173134
DDI2|Q5TDH0	greenyellow	5.87861e-05	0.0486621	0.0251661	3.51732e-05	0.923571	0.98869	0.491708	0.0684428	0.0513687	0.0768065	-0.0170741	0.00836367	0.0254378
ZC3H18|Q86VM9	salmon	5.89361e-05	0.000960004	0.165579	0.000472987	0.0920339	0.534362	0.379914	0.103055	0.0379268	0.0671969	-0.0651285	-0.0358584	0.0292701
TRMT5|Q32P41	blue	5.91194e-05	0.220366	0.0389369	1.90829e-05	0.999839	0.695221	0.323709	-0.150382	-0.144175	-0.235421	0.00620676	-0.0850385	-0.0912452
TTC8|Q8TAM2	magenta	5.97194e-05	0.0684464	0.00415527	6.37319e-05	0.999578	0.983062	0.898849	-0.102585	-0.0980349	-0.117783	0.00455055	-0.0151978	-0.0197484
SBDS|Q9Y3A5	yellow	6.01274e-05	0.0342642	0.0354305	3.97362e-05	0.836834	0.998324	0.431722	0.104928	0.0716382	0.111322	-0.03329	0.00639402	0.0396841
LHFPL2|Q6ZUX7	greenyellow	6.01961e-05	0.000837883	0.745986	0.00147298	0.0128021	0.394213	0.0832653	0.17656	0.0311598	0.105281	-0.145401	-0.0712791	0.0741215
FNBP1|Q96RU3	yellow	6.11554e-05	0.149814	0.00774562	3.66751e-05	0.999621	0.854998	0.744033	0.0700463	0.0735353	0.0963356	0.00348897	0.0262894	0.0228004
ALDH1A1|P00352	turquoise	6.13275e-05	0.0766166	0.772583	6.75728e-05	0.327488	0.977477	0.0100519	-0.160543	-0.0434946	-0.187302	0.117048	-0.0267588	-0.143807
WDR26|Q9H7D7	pink	6.15125e-05	0.00121849	0.999946	0.00867471	0.00183584	0.274917	0.018372	-0.0736623	0.000705423	-0.0387089	0.0743677	0.0349534	-0.0394143
PYGB|P11216	lightgreen	6.15639e-05	0.00790563	0.984773	0.00371357	0.00568539	0.698982	0.00341109	0.134628	-0.0100461	0.0896608	-0.144674	-0.0449667	0.0997069
THOC1|Q96FV9	darkgreen	6.15806e-05	0.000177017	0.00820952	0.018645	0.187005	0.0679381	0.945816	0.0989213	0.0508378	0.0421686	-0.0480835	-0.0567527	-0.00866928
NCAM2|O15394	grey60	6.17991e-05	0.276811	0.0112704	2.82453e-05	0.987119	0.651653	0.635689	0.0717037	0.0855336	0.117938	0.0138299	0.0462343	0.0324044
MT-ND1|P03886	turquoise	6.25174e-05	0.00781591	0.0156486	0.000133014	0.670473	0.953133	0.775338	-0.261409	-0.166698	-0.219299	0.0947106	0.0421097	-0.0526009
OS9|Q13438	midnightblue	6.25777e-05	0.0211967	0.127604	4.92716e-05	0.53114	0.999979	0.193992	-0.101767	-0.0526706	-0.100426	0.0490962	0.00134051	-0.0477557
DSP|P15924	steelblue	6.28879e-05	3.9423e-05	0.0516874	0.0962539	0.0295909	0.00804994	0.963893	0.662689	0.250794	0.204526	-0.411895	-0.458164	-0.0462686
PRKCA|P17252	brown	6.30543e-05	0.983061	2.8688e-05	0.0973648	0.030614	0.703379	0.0429325	-0.00891658	-0.0794957	-0.0351263	-0.0705791	-0.0262097	0.0443694
PSMD9|O00233	lightgreen	6.35191e-05	0.00678272	0.560905	0.000191615	0.101534	0.923368	0.0515766	0.0834709	0.022663	0.0676158	-0.060808	-0.0158551	0.0449528
RSBN1|Q5VWQ0	darkgrey	6.4293e-05	0.000166829	0.00742554	0.0218012	0.210587	0.0645058	0.915058	0.141196	0.0748991	0.0600772	-0.0662965	-0.0811183	-0.0148218
CCDC127|Q96BQ5	turquoise	6.47298e-05	0.000139997	0.812473	0.0132291	0.00231765	0.0701314	0.230451	-0.162272	-0.0224931	-0.0709233	0.139779	0.0913487	-0.0484303
CHMP1B|Q7LBR1	darkred	6.47748e-05	0.0593822	8.65382e-05	0.00372959	0.95141	0.982594	0.535456	0.0565643	0.0689064	0.0482985	0.0123421	-0.0082658	-0.0206079
PCDHGA3|Q9Y5H0	midnightblue	6.52811e-05	8.55191e-05	0.166758	0.00942237	0.0190137	0.0615213	0.845949	-0.211984	-0.0669842	-0.0933861	0.145	0.118598	-0.0264019
PREX2|Q70Z35	midnightblue	6.54475e-05	0.157014	0.486115	3.13919e-05	0.700783	0.833093	0.0240923	-0.120207	-0.0558199	-0.168438	0.0643869	-0.0482309	-0.112618
TKFC|Q3LXA3	greenyellow	6.58886e-05	0.0788933	0.213827	2.92109e-05	0.727112	0.948268	0.0882885	0.0955667	0.0527982	0.11704	-0.0427685	0.021473	0.0642415
PAN2|Q504Q3	midnightblue	6.59945e-05	0.101528	0.0108383	3.97281e-05	0.998959	0.929855	0.689575	-0.0948826	-0.0887725	-0.11982	0.00611011	-0.0249379	-0.031048
DYNLL2|Q96FJ2	turquoise	6.63417e-05	0.00609168	0.124274	0.000118409	0.307091	0.936558	0.282669	-0.0567625	-0.025889	-0.0468036	0.0308735	0.00995886	-0.0209146
IBA57|Q5T440	pink	6.7253e-05	0.025053	0.00365674	0.000138942	0.969583	0.999052	0.963147	-0.0942062	-0.0787865	-0.089653	0.0154196	0.0045532	-0.0108664
SHMT2|P34897	turquoise	6.7369e-05	0.0162883	0.74473	0.000166789	0.121168	0.988873	0.0212482	-0.182291	-0.0418694	-0.163071	0.140422	0.0192202	-0.121202
PTH1R|Q03431	grey	6.75192e-05	0.0956005	0.708574	7.38751e-05	0.372636	0.830618	0.003011	-0.346025	-0.107495	-0.470891	0.23853	-0.124866	-0.363396
AKAP2|Q9Y2D5	orange	6.75694e-05	0.15023	0.500006	3.36526e-05	0.679141	0.848412	0.0236	-0.0665737	-0.0301208	-0.0920182	0.0364529	-0.0254445	-0.0618974
PSMB1|P20618	darkred	6.8321e-05	0.00904611	0.464816	0.000144717	0.152781	0.961111	0.0644389	0.0537307	0.0167744	0.0455135	-0.0369562	-0.00821719	0.0287391
REEP5|Q00765	darkorange	6.85461e-05	0.000912046	0.585886	0.00112835	0.022508	0.435044	0.12818	0.0932083	0.020825	0.057028	-0.0723833	-0.0361802	0.0362031
GC|P02774	skyblue	6.86459e-05	0.0173766	0.00253639	0.000232851	0.958596	0.985418	0.994263	0.60199	0.496832	0.531834	-0.105158	-0.0701559	0.0350025
KCNIP2|Q9NS61	grey	6.8868e-05	0.83673	0.000297361	0.0434458	0.00286055	0.066546	0.287117	0.0406157	-0.139365	-0.0800942	-0.179981	-0.12071	0.0592706
PTER|Q96BW5	greenyellow	6.8969e-05	0.00287437	0.497539	0.000360181	0.0657477	0.755426	0.0940514	0.408427	0.110664	0.294867	-0.297762	-0.113559	0.184203
ADI1|Q9BV57	magenta	6.90608e-05	0.0216457	0.0193302	7.2202e-05	0.829045	0.999746	0.650034	-0.35345	-0.24571	-0.34265	0.10774	0.0108005	-0.0969393
PFDN1|O60925	greenyellow	6.95369e-05	0.373666	0.000332735	0.00035753	0.635733	0.7743	0.976861	0.0248307	0.0438434	0.0395343	0.0190127	0.0147035	-0.00430914
CLCN4|P51793	darkred	6.97406e-05	0.00544783	0.423406	0.000198333	0.121471	0.896718	0.0902335	0.0765726	0.0238432	0.0606422	-0.0527294	-0.0159304	0.036799
CCDC85B|Q15834	midnightblue	7.00533e-05	0.00115327	0.00802575	0.00133521	0.420624	0.45656	0.997915	-0.14621	-0.0851331	-0.0898586	0.0610769	0.0563514	-0.00472552
LSM12|Q3MHD2	cyan	7.01061e-05	0.835943	2.65432e-05	0.0415518	0.0927369	0.843691	0.0890949	0.0240563	0.094176	0.0476522	0.0701196	0.0235958	-0.0465238
GABRG2|P18507	red	7.02658e-05	0.00457966	0.0104548	0.000289713	0.625686	0.847472	0.918948	-0.114411	-0.0724871	-0.0871625	0.0419238	0.0272484	-0.0146754
RANBP2|P49792	darkgrey	7.05463e-05	0.00201991	0.651686	0.00066216	0.0337331	0.631799	0.0749221	0.0690867	0.015032	0.0465719	-0.0540547	-0.0225148	0.0315399
GNA15|P30679	red	7.14599e-05	0.0136959	0.690286	0.000175774	0.12216	0.98059	0.0283753	-0.22657	-0.0556647	-0.198194	0.170905	0.0283753	-0.14253
TP53RK|Q96S44	darkgreen	7.15338e-05	0.00125251	0.143236	0.000480501	0.119758	0.579589	0.422856	0.14766	0.0572852	0.0980563	-0.090375	-0.049604	0.040771
PCDHB5|Q9Y5E4	magenta	7.19852e-05	0.0212866	0.026057	5.42763e-05	0.809218	0.999959	0.499234	-0.172716	-0.118395	-0.175552	0.0543215	-0.00283587	-0.0571573
IDH2|P48735	pink	7.22317e-05	0.0153129	0.99919	0.000885197	0.0276307	0.92804	0.00493183	-0.109646	-0.00325295	-0.0875104	0.106393	0.0221356	-0.0842575
MPP2|Q14168	darkgreen	7.23079e-05	9.32118e-05	0.146749	0.0102615	0.0226719	0.0621445	0.884847	0.19304	0.0631366	0.0847028	-0.129904	-0.108338	0.0215663
LRRK2|Q5S007	magenta	7.3031e-05	0.00203175	0.0373299	0.000377462	0.313183	0.690808	0.736853	-0.218437	-0.111064	-0.15288	0.107372	0.0655564	-0.0418157
COX4I1|P13073	turquoise	7.38303e-05	0.011305	0.0706448	8.97552e-05	0.509496	0.986006	0.378989	-0.115217	-0.0621025	-0.102589	0.0531143	0.0126276	-0.0404867
RANBP9|Q96S59	pink	7.40403e-05	0.0044115	0.907653	0.000795749	0.0255988	0.75345	0.0234998	-0.0730599	-0.00980557	-0.051912	0.0632543	0.0211479	-0.0421064
PDE4DIP|Q5VU43	lightgreen	7.56942e-05	0.127857	0.938802	0.000116376	0.309724	0.947057	0.00439378	0.111354	0.0200063	0.139034	-0.0913478	0.0276803	0.119028
TXN|P10599	grey60	7.60391e-05	0.322468	0.0083487	4.11578e-05	0.961959	0.62891	0.744688	0.0447209	0.0579704	0.0760577	0.0132495	0.0313369	0.0180873
MOB3A|Q96BX8	lightgreen	7.61479e-05	0.0092501	0.189233	0.000110889	0.303303	0.971103	0.189519	0.166339	0.0717026	0.143377	-0.0946367	-0.0229618	0.0716749
NUMB|P49757	pink	7.61848e-05	0.00427589	0.99959	0.0025889	0.00826194	0.621446	0.0108163	-0.111556	-0.00232169	-0.072323	0.109235	0.0392334	-0.0700014
RNF170|Q96K19	tan	7.63915e-05	0.00246839	0.670113	0.102362	0.000275049	0.136001	0.00869336	-0.084021	0.0181036	-0.0333589	0.102125	0.0506621	-0.0514625
DPM3|Q9P2X0	midnightblue	7.72862e-05	0.0757442	0.000377423	0.000598316	0.981291	0.999947	0.959008	-0.0889108	-0.103353	-0.0908338	-0.0144419	-0.001923	0.0125189
RUFY3|Q7L099	darkred	7.81888e-05	0.476301	0.00531188	5.47793e-05	0.835748	0.486169	0.852628	0.0280201	0.0450109	0.0557288	0.0169908	0.0277087	0.0107178
NFAT5|O94916	greenyellow	7.90678e-05	0.0480919	0.708706	9.65907e-05	0.273641	0.998489	0.0177119	0.0718834	0.020143	0.0763233	-0.0517404	0.00443994	0.0561804
CLDN11|O75508	yellow	8.18468e-05	0.0112508	0.00358088	0.000337893	0.893279	0.945114	0.99323	0.396118	0.302813	0.326039	-0.0933051	-0.070079	0.0232261
CRTAC1|Q9NQ79	lightcyan	8.19805e-05	0.220082	0.834931	6.782e-05	0.564031	0.803704	0.00695817	0.0863514	0.0257812	0.126688	-0.0605702	0.0403367	0.100907
CTPS2|Q9NRF8	lightgreen	8.20402e-05	0.0275712	0.234267	6.46578e-05	0.461763	0.999999	0.116774	0.0895975	0.0412476	0.0900481	-0.0483499	0.000450611	0.0488005
AHCYL2|Q96HN2	brown	8.25483e-05	0.0066707	0.00739225	0.000329794	0.73919	0.889375	0.959534	-0.110009	-0.074709	-0.0860678	0.0353004	0.0239416	-0.0113588
AFAP1|Q8N556	pink	8.25522e-05	0.0590397	0.715109	9.19835e-05	0.308222	0.994459	0.0166297	-0.149179	-0.0427116	-0.163911	0.106468	-0.0147319	-0.121199
GABRB3|P28472	red	8.30944e-05	0.00172834	0.535854	0.000742866	0.0414573	0.591177	0.121353	-0.0978384	-0.0243462	-0.0646448	0.0734922	0.0331936	-0.0402986
PNPLA8|Q9NP80	midnightblue	8.43682e-05	0.000777711	0.646345	0.00194799	0.0166447	0.355107	0.140853	-0.0843244	-0.0172228	-0.0489572	0.0671016	0.0353673	-0.0317343
KCNAB1|Q14722	turquoise	8.44744e-05	0.0386312	0.948345	0.0002599	0.118757	0.999827	0.00714451	-0.123993	-0.0170838	-0.120397	0.106909	0.00359546	-0.103314
PPBP|P02775	skyblue	8.47031e-05	0.0144789	0.00501328	0.000236838	0.89853	0.976112	0.968754	0.587293	0.447837	0.507759	-0.139456	-0.0795339	0.0599221
C9orf78|Q9NZ63	darkgrey	8.47811e-05	0.0107133	0.424621	0.000150143	0.1901	0.977074	0.0759376	0.168269	0.0566675	0.146581	-0.111601	-0.0216876	0.0899139
TMEM97|Q5BJF2	lightgreen	8.47981e-05	0.00163949	0.887862	0.0452916	0.000557582	0.168252	0.0141282	0.220605	-0.0302851	0.0980206	-0.25089	-0.122585	0.128306
FSCN1|Q16658	darkred	8.59013e-05	0.195176	0.000279313	0.000668996	0.828834	0.964906	0.930095	0.0509494	0.0736379	0.0630274	0.0226885	0.0120781	-0.0106104
IMMT|Q16891	turquoise	8.59794e-05	0.000374988	0.056512	0.00263671	0.107765	0.233446	0.899126	-0.0977261	-0.0414776	-0.0527534	0.0562485	0.0449727	-0.0112758
TRIM36|Q9NQ86	pink	8.62948e-05	0.000175587	0.993196	0.050669	0.000663055	0.0378112	0.163748	-0.229589	-0.0097805	-0.0856849	0.219809	0.143905	-0.0759044
KIF9|Q9HAQ2	darkolivegreen	8.66911e-05	0.53706	2.48774e-05	0.0813487	0.258013	0.99737	0.0661204	-0.0636392	-0.153348	-0.0729347	-0.0897085	-0.0092955	0.080413
DDX19B|Q9UMR2	darkturquoise	8.69685e-05	0.00782518	0.132843	0.607401	0.000103229	0.0591888	0.007483	0.203337	-0.0864473	0.044438	-0.289784	-0.158899	0.130885
WDR45B|Q5MNZ6	lightgreen	8.69942e-05	0.185829	0.016188	4.03883e-05	0.999968	0.809343	0.607946	0.0435039	0.0445085	0.0626988	0.0010046	0.0191948	0.0181902
DHX9|Q08211	darkgreen	8.70013e-05	0.000346264	0.0206216	0.00514214	0.174091	0.17704	0.999094	0.0825307	0.0399836	0.0418421	-0.0425471	-0.0406886	0.00185849
RYR2|Q92736	royalblue	8.73076e-05	0.00110174	0.0855864	0.00074195	0.154024	0.511037	0.63386	0.108759	0.0463297	0.0694861	-0.0624294	-0.039273	0.0231564
ST8SIA5|O15466	turquoise	8.73793e-05	0.00203072	0.668514	0.000645238	0.038936	0.723347	0.0719527	-0.303349	-0.0694006	-0.218362	0.233948	0.0849865	-0.148962
EML4|Q9HC35	orange	8.80068e-05	5.50148e-05	0.144572	0.0418048	0.016067	0.0193532	0.992675	-0.143952	-0.0459132	-0.0518077	0.0980391	0.0921446	-0.00589455
RPS8|P62241	orange	8.80435e-05	0.00380077	0.0253961	0.000327046	0.465931	0.809622	0.797082	-0.0964726	-0.0543504	-0.0717555	0.0421222	0.0247171	-0.0174051
TYMP|P19971	green	8.83196e-05	0.023469	0.00243269	0.000293043	0.9794	0.99228	0.997659	-0.554163	-0.475629	-0.500307	0.0785346	0.0538563	-0.0246782
LBH|Q53QV2	pink	8.96424e-05	0.0217092	0.670034	0.0196704	0.00305604	0.701503	0.00124261	-0.27433	0.0731902	-0.172453	0.34752	0.101877	-0.245643
MTX1|Q13505	turquoise	9.04592e-05	0.00272884	0.0649107	0.000352126	0.283443	0.748746	0.592908	-0.11392	-0.05458	-0.0820108	0.0593402	0.0319094	-0.0274308
LZIC|Q8WZA0	tan	9.09815e-05	0.35433	0.000660404	0.000284971	0.729979	0.773329	0.998167	0.0472003	0.0779897	0.0746058	0.0307894	0.0274055	-0.00338385
SLC39A14|Q15043	salmon	9.10289e-05	0.0040435	0.140851	0.000246129	0.232992	0.841945	0.338098	0.168924	0.0722671	0.128566	-0.0966567	-0.0403581	0.0562986
CA1|P00915	skyblue	9.16215e-05	0.0244259	0.0188295	9.96903e-05	0.85175	0.999684	0.700221	0.51152	0.362021	0.494463	-0.1495	-0.0170567	0.132443
UNC13B|O14795	greenyellow	9.16718e-05	0.0213029	0.617666	0.000151431	0.192697	0.996742	0.0354647	0.117081	0.0334649	0.108684	-0.0836161	-0.00839702	0.0752191
ADCYAP1|P18509	pink	9.19948e-05	0.11072	0.97694	0.00106056	0.0733192	0.999372	0.000898023	-0.274037	0.0338159	-0.288589	0.307853	-0.0145524	-0.322405
DHX35|Q9H5Z1	magenta	9.23725e-05	0.115222	0.00149147	0.000189683	0.989764	0.974475	0.998837	-0.137036	-0.156602	-0.162785	-0.0195657	-0.0257493	-0.00618353
C20orf194|Q5TEA3	magenta	9.37928e-05	0.00753546	0.089903	0.000159847	0.393173	0.942373	0.395382	-0.184651	-0.0915661	-0.152723	0.0930844	0.0319274	-0.061157
TGFB2|P61812	salmon	9.39542e-05	0.00125221	0.76556	0.00188555	0.0164391	0.43374	0.0891927	0.339727	0.0596122	0.204603	-0.280115	-0.135124	0.144991
ISLR2|Q6UXK2	grey60	9.40257e-05	0.0757057	0.000879722	0.000365384	0.99572	0.999137	0.998715	0.156151	0.171483	0.164746	0.0153319	0.00859468	-0.00673726
WBP2|Q969T9	midnightblue	9.45237e-05	0.00811788	0.111853	0.000152166	0.370128	0.950858	0.335819	-0.161911	-0.077566	-0.135284	0.0843452	0.0266277	-0.0577175
SH3BP1|Q9Y3L3	turquoise	9.59595e-05	0.0159526	0.0423952	0.000109538	0.663852	0.993893	0.528209	-0.129948	-0.0787226	-0.118805	0.0512256	0.0111436	-0.040082
UQCRQ|O14949	turquoise	9.63727e-05	0.0238476	0.0254919	9.79863e-05	0.813123	0.999623	0.631583	-0.101854	-0.0692782	-0.0982593	0.0325754	0.00359433	-0.0289811
DDX51|Q8N8A6	white	9.72718e-05	0.00217596	0.114989	0.000450374	0.188	0.685194	0.475213	-0.193557	-0.0820753	-0.134663	0.111481	0.0588936	-0.0525878
DBI|P07108	purple	9.73582e-05	0.0132817	0.519641	0.000184677	0.173514	0.977836	0.0594849	0.174558	0.0532899	0.151743	-0.121268	-0.0228147	0.0984532
JAKMIP3|Q5VZ66	salmon	9.7668e-05	0.0189439	0.00242863	0.000404329	0.96666	0.976976	0.999517	0.0621931	0.0520295	0.0536194	-0.0101636	-0.00857367	0.00158994
NDUFS5|O43920	turquoise	9.82995e-05	0.0146874	0.215016	0.000114784	0.356974	0.991104	0.168611	-0.127642	-0.0558538	-0.115317	0.071788	0.0123243	-0.0594636
TMEM121B|Q9BXQ6	pink	9.83104e-05	0.032634	0.198676	7.00883e-05	0.534731	0.999907	0.146507	-0.309293	-0.15235	-0.316413	0.156943	-0.00711998	-0.164063
B4GALNT1|Q00973	greenyellow	9.88246e-05	0.365823	0.0342231	3.36589e-05	0.994829	0.558593	0.418066	0.0657425	0.0760234	0.118578	0.0102809	0.0528357	0.0425547
SAMD14|Q8IZD0	red	9.94888e-05	0.00796215	0.961587	0.00853354	0.00429052	0.600217	0.00473829	-0.176883	0.0182391	-0.109139	0.195122	0.0677439	-0.127379
DLD|P09622	turquoise	9.98323e-05	0.00304414	0.0459549	0.000398115	0.345268	0.755772	0.697051	-0.109952	-0.0560831	-0.0792531	0.053869	0.030699	-0.02317
ATP1A2|P50993	turquoise	0.000100658	0.00865885	0.0707072	0.000162347	0.457927	0.953513	0.457613	-0.103799	-0.0544318	-0.0869569	0.0493669	0.0168418	-0.0325251
HBA1; HBA2|P69905	skyblue	0.000100786	0.0247253	0.0123555	0.000133726	0.894114	0.999078	0.818337	0.461045	0.342572	0.439003	-0.118473	-0.0220416	0.0964312
ANK2|Q01484	darkorange	0.00010086	0.0723936	0.282678	5.26213e-05	0.642806	0.975136	0.0826256	0.0537758	0.0269183	0.0629632	-0.0268575	0.00918743	0.0360449
CELF4|Q9BZC1	lightyellow	0.000101007	0.0138509	0.00158375	0.000792761	0.962103	0.923118	0.998027	0.145077	0.121135	0.115397	-0.0239414	-0.0296791	-0.0057377
TOMM22|Q9NS69	pink	0.000101458	0.01927	0.0449198	0.000103365	0.693292	0.997749	0.506048	-0.0697296	-0.0428121	-0.0653659	0.0269175	0.00436368	-0.0225539
LRP11|Q86VZ4	greenyellow	0.000102188	0.0456061	0.712044	0.000131589	0.262761	0.99971	0.0213153	0.124108	0.0343263	0.128485	-0.0897818	0.00437684	0.0941587
CHMP3|Q9Y3E7	darkorange	0.000102259	0.0777191	0.00121318	0.000313109	0.997872	0.99824	0.999993	0.0569384	0.0613768	0.0609367	0.00443838	0.00399826	-0.000440116
LSM5|Q9Y4Y9	darkgreen	0.00010228	0.0886761	0.00397782	0.000125692	1	0.982423	0.951811	0.0656617	0.0658968	0.0759692	0.000235133	0.0103076	0.0100725
SIPA1L1|O43166	pink	0.000102609	0.033201	0.0485216	7.50605e-05	0.790347	0.999924	0.44367	-0.0938856	-0.0610228	-0.0959129	0.0328629	-0.00202726	-0.0348901
KPNA3|O00505	greenyellow	0.000103693	0.23007	0.358289	3.80135e-05	0.876826	0.741826	0.0483545	0.0390743	0.0230878	0.0598396	-0.0159865	0.0207653	0.0367518
RNH1|P13489	lightgreen	0.000103916	0.104902	0.092585	4.10784e-05	0.913459	0.926805	0.235871	0.0962547	0.0676022	0.122115	-0.0286525	0.0258603	0.0545127
SGSM1|Q2NKQ1	grey60	0.000104109	0.0234219	0.0884633	8.67247e-05	0.621057	0.999745	0.323394	0.119721	0.0673923	0.11602	-0.0523283	-0.00370085	0.0486275
MRPS33|Q9Y291	blue	0.000104118	0.0263556	0.413226	0.00011017	0.321787	0.999787	0.0683681	-0.238256	-0.0888672	-0.231224	0.149389	0.00703226	-0.142357
GBF1|Q92538	midnightblue	0.000104579	0.0247719	0.271417	9.53553e-05	0.4071	0.999788	0.117671	-0.0903743	-0.0392448	-0.0877305	0.0511295	0.00264377	-0.0484857
FADS2|O95864	magenta	0.000104993	0.0234813	0.169348	8.92548e-05	0.496629	0.999713	0.192267	-0.480307	-0.236121	-0.464868	0.244186	0.0154385	-0.228747
GNA13|Q14344	purple	0.000105181	0.00509435	0.0809702	0.000252832	0.344364	0.872218	0.485725	0.133771	0.0651524	0.103761	-0.0686185	-0.0300099	0.0386086
DAGLA|Q9Y4D2	pink	0.000105401	0.302856	0.012247	5.2642e-05	0.983011	0.676098	0.702514	-0.0456063	-0.0555777	-0.0748879	-0.00997142	-0.0292816	-0.0193102
IGSF8|Q969P0	grey60	0.000105459	0.0741977	0.00915125	9.06195e-05	0.995351	0.985646	0.823594	0.0882379	0.0793593	0.100755	-0.0088786	0.0125172	0.0213958
TTC13|Q8NBP0	orange	0.000105527	0.18979	0.762528	7.71333e-05	0.573568	0.852268	0.0116122	-0.061073	-0.0203753	-0.0855212	0.0406977	-0.0244482	-0.0651459
RTCB|Q9Y3I0	salmon	0.000105728	0.0043897	0.103021	0.000281474	0.28687	0.843549	0.437401	0.054095	0.0248659	0.0411299	-0.0292292	-0.0129651	0.016264
ST13|P50502	pink	0.00010679	0.0324182	0.245266	0.136856	0.000903887	0.490088	0.00109045	-0.0780852	0.0362244	-0.0380562	0.11431	0.040029	-0.0742806
SLC6A1|P30531	lightcyan	0.000106815	0.833447	0.000960881	0.992307	0.00555209	0.908297	0.0003751	0.0277362	-0.0873252	0.0057176	-0.115061	-0.0220186	0.0930428
SESN1|Q9Y6P5	greenyellow	0.000106921	0.129851	0.745539	0.00481145	0.0320309	0.999816	0.00042834	0.153545	-0.0483062	0.147953	-0.201851	-0.00559223	0.196259
TUFM|P49411	turquoise	0.000107213	0.0104476	0.18711	0.000155974	0.324625	0.968477	0.221992	-0.0876872	-0.038383	-0.0750508	0.0493042	0.0126363	-0.0366679
UBP1|Q9NZI7	midnightblue	0.000107407	0.312102	0.909536	9.9983e-05	0.613463	0.724316	0.00525783	-0.0491075	-0.0129698	-0.0787136	0.0361378	-0.0296061	-0.0657439
MAGEE1|Q9HCI5	magenta	0.000107773	0.155479	0.0107219	6.5732e-05	0.999955	0.88543	0.757235	-0.106004	-0.108614	-0.142623	-0.00261008	-0.036619	-0.0340089
CEP41|Q9BYV8	cyan	0.000107792	0.997859	0.00564166	0.467076	0.0850126	0.887848	4.23777e-05	-0.0046825	0.0593052	-0.0233045	0.0639877	-0.018622	-0.0826098
FBXL16|Q8N461	pink	0.000107848	0.00407507	0.388594	0.000401287	0.109853	0.803151	0.148033	-0.20822	-0.0656497	-0.153803	0.14257	0.0544172	-0.0881532
PCSK1|P29120	pink	0.000107887	0.0711796	0.806234	0.00013699	0.291874	0.993452	0.0134734	-0.148223	-0.037084	-0.164194	0.111139	-0.0159711	-0.12711
PRPF19|Q9UMS4	magenta	0.000108429	0.0929556	0.168071	4.59283e-05	0.810491	0.947477	0.144134	-0.0924414	-0.0559614	-0.113952	0.0364799	-0.021511	-0.057991
ABCB10|Q9NRK6	red	0.000108618	0.0120565	0.00543208	0.000384675	0.867433	0.945574	0.983413	-0.10165	-0.0754327	-0.0835894	0.0262171	0.0180603	-0.00815674
ATP5MG|O75964	turquoise	0.000108989	0.0183792	0.00727325	0.000237478	0.8992	0.987306	0.940976	-0.0970388	-0.0734234	-0.0861855	0.0236155	0.0108534	-0.0127621
REPS2|Q8NFH8	darkorange	0.000109004	0.0453481	0.244624	6.93618e-05	0.563459	0.99757	0.114635	0.06318	0.0307421	0.0677179	-0.0324379	0.00453788	0.0369758
CCT4|P50991	darkred	0.000110423	0.437416	0.0716516	3.26418e-05	0.998151	0.477919	0.261988	0.0275434	0.0308406	0.0538649	0.00329718	0.0263215	0.0230243
GJB6|O95452	midnightblue	0.00011123	0.0365573	0.00334744	0.000252875	0.990647	0.999694	0.989006	-0.279075	-0.247132	-0.269364	0.0319425	0.00971063	-0.0222319
NEDD8|Q15843	darkorange	0.000111285	0.924601	0.0275637	6.66073e-05	0.58772	0.124983	0.559087	0.0143193	0.0445708	0.0652066	0.0302515	0.0508873	0.0206358
RAB1B|Q9H0U4	greenyellow	0.000112261	0.0952192	0.835015	0.000133411	0.333347	0.979297	0.0111513	0.0567012	0.0139938	0.0662458	-0.0427074	0.00954461	0.052252
PDZRN3|Q9UPQ7	salmon	0.000112435	0.00308523	0.144972	0.000409127	0.198087	0.755486	0.39699	0.130838	0.0543414	0.0942482	-0.0764968	-0.03659	0.0399068
CCDC47|Q96A33	salmon	0.000112642	0.000628169	0.125921	0.00190914	0.0869271	0.326136	0.675882	0.0741368	0.0281668	0.0424835	-0.04597	-0.0316532	0.0143168
TRHDE|Q9UKU6	pink	0.000112941	0.0220508	0.998391	0.00208166	0.0224729	0.920266	0.00381831	-0.10745	0.00418622	-0.0839433	0.111636	0.0235067	-0.0881295
USP31|Q70CQ4	greenyellow	0.000114292	0.0829697	0.0968425	5.04588e-05	0.869302	0.962781	0.246861	0.0697293	0.0464878	0.083785	-0.0232415	0.0140557	0.0372972
RDH12|Q96NR8	blue	0.000114932	0.00911709	0.0363164	0.000221155	0.55935	0.942074	0.649255	-0.229416	-0.132136	-0.188896	0.0972799	0.0405199	-0.0567599
GSK3A|P49840	pink	0.00011502	0.00276096	0.417947	0.00062406	0.0787591	0.694583	0.165977	-0.0885682	-0.0261518	-0.061475	0.0624163	0.0270932	-0.0353232
SEMA4A|Q9H3S1	grey60	0.000116106	0.784823	0.392954	4.19162e-05	0.998991	0.205174	0.0435361	0.045485	0.05262	0.141018	0.00713509	0.095533	0.088398
CYP4X1|Q8N118	red	0.00011652	0.0668943	0.00532526	0.000145285	0.998407	0.995682	0.9363	-0.1834	-0.170754	-0.200386	0.0126453	-0.0169859	-0.0296312
BYSL|Q13895	white	0.000117103	0.0324305	0.0562378	8.77263e-05	0.764522	0.999993	0.429682	-0.199869	-0.126613	-0.201817	0.0732559	-0.00194762	-0.0752036
SDCBP|O00560	grey	0.000117239	0.0306062	0.173476	0.253857	0.000537536	0.361259	0.00158408	-0.0717447	0.0362673	-0.0296095	0.108012	0.0421352	-0.0658768
FOXRED1|Q96CU9	blue	0.000117269	0.0781323	0.0257427	6.80917e-05	0.970127	0.976325	0.577828	-0.278759	-0.225177	-0.326196	0.0535819	-0.0474371	-0.101019
DGKD|Q16760	pink	0.000117578	0.0156364	0.994974	0.00115961	0.0343575	0.914821	0.00871378	-0.172648	-0.00948446	-0.135464	0.163164	0.0371842	-0.12598
MRTFB|Q9ULH7	grey60	0.000120644	0.0870717	0.148054	5.28006e-05	0.817583	0.959693	0.174113	0.105017	0.0647029	0.126982	-0.0403143	0.0219652	0.0622795
TPBG|Q13641	turquoise	0.000121078	0.00801214	0.00857705	0.00048185	0.753372	0.887713	0.968713	-0.240654	-0.163943	-0.187038	0.0767112	0.053616	-0.0230952
CNTNAP4|Q9C0A0	royalblue	0.000121168	0.0379436	0.00153549	0.000518502	0.99909	0.997237	0.999804	0.171203	0.162224	0.158686	-0.00897821	-0.0125166	-0.00353835
DENND3|A2RUS2	green	0.000121922	0.023128	0.00125766	0.000909859	0.992847	0.964707	0.992608	-0.328561	-0.29622	-0.274679	0.0323419	0.0538822	0.0215402
ALCAM|Q13740	lightgreen	0.00012271	0.23514	0.00100995	0.000325654	0.888183	0.900111	0.999757	0.0737467	0.103003	0.100663	0.0292559	0.0269161	-0.00233982
ITIH5|Q86UX2	steelblue	0.000124105	0.539742	0.00390933	0.000123512	0.750601	0.500479	0.952133	-0.0770017	-0.136777	-0.157602	-0.0597752	-0.0806	-0.0208249
STAB1|Q9NY15	green	0.000125151	0.449437	0.00554402	9.74394e-05	0.859812	0.569126	0.901288	-0.157997	-0.245298	-0.295546	-0.087301	-0.137549	-0.050248
OSTF1|Q92882	yellow	0.000126304	0.000587258	0.235312	0.00251753	0.0502472	0.291805	0.523125	0.117355	0.0380556	0.0654838	-0.0792995	-0.0518713	0.0274282
GRK2|P25098	midnightblue	0.000127156	0.0122057	0.261466	0.000186648	0.28938	0.97279	0.169615	-0.108104	-0.0437786	-0.0930653	0.0643258	0.0150391	-0.0492867
ABHD12|Q8N2K0	turquoise	0.000128117	0.0357205	0.00194778	0.000485173	0.997026	0.996726	1	-0.0812247	-0.0749384	-0.0749888	0.00628638	0.00623593	-5.04475e-05
ACIN1|Q9UKV3	cyan	0.000128193	0.000327493	0.441911	0.00627475	0.0163219	0.159178	0.432952	0.122507	0.030229	0.0607608	-0.0922777	-0.0617459	0.0305318
MTURN|Q8N3F0	grey60	0.00012853	0.0523303	0.101484	7.18575e-05	0.771313	0.995102	0.272992	0.080202	0.0491193	0.087657	-0.0310827	0.00745497	0.0385376
RHBDL1|O75783	red	0.000129429	0.026054	0.886318	0.000390306	0.110503	0.991417	0.0150952	-0.107607	-0.0186289	-0.0966406	0.0889781	0.0109664	-0.0780117
GAP43|P17677	darkorange	0.000130546	0.702068	0.000439501	0.000962273	0.352938	0.548381	0.938856	0.0467994	0.121354	0.104217	0.074555	0.057418	-0.017137
SEPTIN5|Q99719	red	0.000130903	0.0128246	0.877859	0.000604141	0.0682083	0.929615	0.0240025	-0.104804	-0.0173612	-0.0842224	0.0874432	0.020582	-0.0668612
ARHGAP20|Q9P2F6	pink	0.000130912	0.0425202	0.743132	0.0123304	0.00853849	0.882434	0.00114672	-0.150845	0.0392561	-0.10919	0.190101	0.0416546	-0.148446
C4BPB|P20851	skyblue	0.000131203	0.00447963	0.00198237	0.00230024	0.87593	0.673697	0.966053	0.644401	0.497378	0.435303	-0.147023	-0.209098	-0.0620748
SDHD|O14521	turquoise	0.000131746	0.019653	0.00298622	0.000555441	0.960707	0.969956	0.999696	-0.119069	-0.098357	-0.100977	0.0207116	0.018092	-0.00261967
PGD|P52209	lightgreen	0.000131753	0.0769404	0.766199	0.00741305	0.0183576	0.978944	0.000771748	0.0876946	-0.0240583	0.0734055	-0.111753	-0.0142891	0.0974638
DPY30|Q9C005	salmon	0.000132149	0.530881	0.00132407	0.000293286	0.632664	0.59597	0.999999	0.0307294	0.0589275	0.0591251	0.0281981	0.0283957	0.000197595
CPS1|P31327	grey	0.000132165	0.253365	0.000396678	0.000911596	0.789675	0.943144	0.934811	-0.170079	-0.258797	-0.221635	-0.0887183	-0.0515568	0.0371614
PIK3C2A|O00443	midnightblue	0.000133179	0.00172041	0.449397	0.0011977	0.0523678	0.538435	0.205513	-0.0934814	-0.0256679	-0.0596796	0.0678135	0.0338017	-0.0340117
EVI5L|Q96CN4	red	0.000133333	0.00157419	0.778928	0.168866	0.000271841	0.0729445	0.0279184	-0.0894118	0.0155668	-0.0307671	0.104979	0.0586446	-0.046334
RNF181|Q9P0P0	magenta	0.000133914	0.0586474	0.077787	7.27492e-05	0.834061	0.991997	0.331542	-0.139265	-0.0911424	-0.15483	0.0481228	-0.0155646	-0.0636874
L1CAM|P32004	darkorange	0.000134064	0.0271806	0.885011	0.000385127	0.118329	0.992923	0.0167418	0.12175	0.0215191	0.110048	-0.10023	-0.0117011	0.0885294
BCAS3|Q9H6U6	black	0.000134188	0.00086146	0.0405097	0.00241924	0.200529	0.349126	0.935765	-0.0822849	-0.0388014	-0.0472928	0.0434836	0.0349922	-0.0084914
PTGDS|P41222	yellow	0.000134361	0.271977	0.188623	4.13325e-05	0.975775	0.692983	0.121179	0.17087	0.130108	0.274119	-0.0407617	0.103249	0.144011
PAK1|Q13153	red	0.000135127	0.00723608	0.934957	0.0164528	0.00311545	0.495809	0.00644279	-0.112611	0.0139002	-0.0641972	0.126511	0.048414	-0.0780974
UNC13A|Q9UPW8	red	0.000135127	0.0146779	0.30617	0.000187017	0.288374	0.982497	0.140242	-0.0879273	-0.0344845	-0.0772209	0.0534428	0.0107064	-0.0427364
XPO6|Q96QU8	orange	0.000135992	0.00129859	0.374753	0.00144334	0.0534172	0.468491	0.281738	-0.0927195	-0.027074	-0.05715	0.0656455	0.0355695	-0.030076
TRAPPC1|Q9Y5R8	pink	0.000136057	0.24476	0.982656	0.000912745	0.178034	0.94849	0.000900468	-0.0337135	0.00456597	-0.0434733	0.0382795	-0.00975974	-0.0480392
PF4|P02776	skyblue	0.000136523	0.00574683	0.0619908	0.00034424	0.405111	0.866684	0.601379	0.668422	0.34434	0.514281	-0.324082	-0.154141	0.169941
SMPD3|Q9NY59	red	0.000137704	0.0268834	0.723482	0.00025421	0.180566	0.996769	0.0308603	-0.103044	-0.0260383	-0.0954592	0.077006	0.00758503	-0.069421
SERINC1|Q9NRX5	greenyellow	0.000139557	0.00438816	0.622623	0.000763048	0.0643758	0.756598	0.0906398	0.130385	0.0314737	0.0928709	-0.0989116	-0.0375145	0.0613971
AUH|Q13825	turquoise	0.000139708	0.168182	0.00360305	0.000165287	0.989417	0.923981	0.971979	-0.071777	-0.0830438	-0.0934313	-0.0112668	-0.0216543	-0.0103875
SLFN5|Q08AF3	magenta	0.000139789	0.115982	0.0318441	6.80119e-05	0.987373	0.936371	0.528681	-0.127042	-0.107526	-0.160122	0.0195161	-0.0330798	-0.0525959
PLG|P00747	skyblue	0.000140376	0.0596964	0.00126969	0.000591479	0.999884	0.999971	0.998327	0.431179	0.443337	0.423797	0.0121575	-0.00738217	-0.0195397
PSAT1|Q9Y617	purple	0.000140479	0.0312659	0.111953	0.000105451	0.641049	0.999999	0.293115	0.146843	0.0819947	0.146055	-0.064848	-0.000787937	0.0640601
RNF146|Q9NTX7	lightyellow	0.000140508	0.997378	0.0015643	0.00100045	0.109407	0.127312	0.995215	0.00505148	0.0665398	0.0622957	0.0614883	0.0572442	-0.00424408
NCOA1|Q15788	cyan	0.000140526	0.00429191	0.246358	0.000453005	0.167586	0.800922	0.266908	0.0949901	0.035399	0.0699349	-0.0595911	-0.0250552	0.034536
HSD17B12|Q53GQ0	turquoise	0.000140833	0.00954006	0.972364	0.00139401	0.0316163	0.831446	0.0178807	-0.173854	-0.0162554	-0.127642	0.157599	0.0462121	-0.111387
RBM25|P49756	darkgreen	0.000141791	9.90795e-05	0.32586	0.0359505	0.010204	0.0320077	0.868746	0.0992196	0.0259544	0.037653	-0.0732652	-0.0615666	0.0116985
SRGAP2|O75044	pink	0.000142556	0.00442476	0.796583	0.00114964	0.0396646	0.717	0.0573795	-0.0934994	-0.0171127	-0.064732	0.0763867	0.0287675	-0.0476192
LPL|P06858	pink	0.000142674	0.0811131	0.797339	0.000174829	0.303302	0.995057	0.0132438	-0.30876	-0.0770297	-0.339659	0.23173	-0.030899	-0.262629
MDH1|P40925	darkred	0.000143027	0.0178073	0.93691	0.000694142	0.0680855	0.954326	0.0165702	0.073246	0.00983284	0.0604856	-0.0634131	-0.0127604	0.0506528
EXOC2|Q96KP1	red	0.000143617	0.00014201	0.0681924	0.0330235	0.0540735	0.0428581	0.999996	-0.0649715	-0.0252235	-0.0254557	0.039748	0.0395158	-0.000232266
RPA3|P35244	royalblue	0.000144312	0.000254614	0.0149822	0.058202	0.172559	0.0443861	0.881872	0.125301	0.061791	0.0468041	-0.06351	-0.0784969	-0.0149869
RHOG|P84095	yellow	0.000144479	0.119953	0.00654914	0.000136028	0.999983	0.960371	0.910039	0.107267	0.109074	0.130991	0.00180667	0.0237235	0.0219168
ATP5MD|Q96IX5	turquoise	0.000145598	0.0796087	0.00990746	0.000131682	0.995989	0.988809	0.852076	-0.0840689	-0.0759222	-0.0951535	0.00814663	-0.0110846	-0.0192312
EIF1B|O60739	cyan	0.000145663	0.551238	0.000174307	0.00318199	0.415412	0.840069	0.658909	0.0750602	0.166403	0.12222	0.0913428	0.0471602	-0.0441826
NPDC1|Q9NQX5	grey60	0.000145907	0.0117089	0.575472	0.000353558	0.14193	0.946687	0.0695604	0.186105	0.0524408	0.153387	-0.133665	-0.0327186	0.100946
SMOC1|Q9H4F8	purple	0.000146675	0.0326893	0.0571867	0.838002	0.000168834	0.116483	0.00664776	0.534411	-0.338012	0.100223	-0.872423	-0.434188	0.438235
DIP2A|Q14689	grey	0.000146731	0.000234544	0.949244	0.999999	0.000112488	0.000226037	0.952801	0.0927583	-0.00807481	-0.000207698	-0.100833	-0.092966	0.00786711
MOBP|Q13875	yellow	0.000147605	0.00906516	0.0398945	0.000299455	0.559897	0.930144	0.688876	0.428988	0.246816	0.347958	-0.182172	-0.0810306	0.101142
PDCL3|Q9H2J4	tan	0.000148291	0.962676	0.0019046	0.000568853	0.208659	0.188954	0.999972	0.0165446	0.0864049	0.0854057	0.0698603	0.0688611	-0.000999221
HAPLN4|Q86UW8	lightcyan	0.000148376	0.415721	0.000977777	0.000431637	0.710012	0.750199	0.998428	-0.119123	-0.204998	-0.196316	-0.0858748	-0.0771925	0.00868232
FNDC10|F2Z333	turquoise	0.000148625	0.469609	4.44854e-05	0.0861406	0.339867	0.999993	0.0632955	-0.0677094	-0.149163	-0.068938	-0.0814539	-0.00122857	0.0802253
RAB8B|Q92930	greenyellow	0.00014973	0.677689	0.0184585	7.62047e-05	0.815601	0.330287	0.667497	0.0295633	0.0537252	0.0742997	0.0241619	0.0447363	0.0205744
CPLX3|Q8WVH0	pink	0.000149743	0.0553758	0.866667	0.000264286	0.212022	0.999927	0.0146157	-0.204451	-0.0422906	-0.209134	0.16216	-0.00468371	-0.166844
IQSEC3|Q9UPP2	midnightblue	0.000149828	0.280941	0.0199552	6.77417e-05	0.996489	0.726411	0.634181	-0.0618749	-0.0695862	-0.0977409	-0.00771127	-0.035866	-0.0281547
RAE1|P78406	greenyellow	0.00015099	0.0288253	0.956901	0.00516985	0.0152596	0.893595	0.00275154	0.0665935	-0.00826685	0.049806	-0.0748604	-0.0167875	0.0580728
TPCN1|Q9ULQ1	midnightblue	0.000152371	0.0966007	0.0963833	6.64896e-05	0.896091	0.957318	0.275579	-0.173951	-0.119355	-0.211802	0.0545954	-0.0378515	-0.0924469
ACAP3|Q96P50	midnightblue	0.000152444	0.00222454	0.00523891	0.00413631	0.586447	0.445698	0.994308	-0.126518	-0.0806547	-0.0746219	0.0458638	0.0518966	0.0060328
CADPS2|Q86UW7	turquoise	0.000152949	0.0917508	0.0552766	7.33238e-05	0.940598	0.965622	0.410168	-0.0658817	-0.0492312	-0.079032	0.0166504	-0.0131504	-0.0298008
DNAJC6|O75061	pink	0.000154622	0.0138198	0.586611	0.0677477	0.00134832	0.42481	0.00338272	-0.0810998	0.0229456	-0.0407433	0.104045	0.0403564	-0.0636889
DPM1|O60762	magenta	0.00015493	0.0348942	0.000371577	0.00471065	0.99975	0.925439	0.727005	-0.0900636	-0.0930941	-0.0696748	-0.00303045	0.0203888	0.0234193
GDI1|P31150	grey60	0.000156748	0.305201	0.0135899	8.29565e-05	0.985363	0.715338	0.741818	0.021532	0.0260164	0.0345976	0.00448432	0.0130655	0.00858121
SHANK3|Q9BYB0	red	0.000157568	0.054824	0.00279841	0.000390646	0.999469	1	0.998531	-0.117612	-0.112176	-0.117211	0.00543656	0.000401703	-0.00503486
SDR16C5|Q8N3Y7	magenta	0.000158278	0.98013	0.00227063	0.000575553	0.209256	0.180852	1	-0.0758308	-0.474434	-0.473857	-0.398603	-0.398026	0.00057692
NDUFAF5|Q5TEU4	turquoise	0.00015876	0.0738998	0.0567233	8.41209e-05	0.909628	0.984439	0.422092	-0.12979	-0.0929542	-0.148708	0.0368361	-0.0189172	-0.0557533
RAB7A|P51149	tan	0.000158822	0.994737	0.000296629	0.00746034	0.0611536	0.28544	0.61049	0.00377749	0.0440856	0.0311637	0.0403081	0.0273862	-0.0129219
PRPF38B|Q5VTL8	salmon	0.000159445	0.0194857	0.377008	0.000206847	0.291134	0.991483	0.110682	0.103099	0.038577	0.0929689	-0.0645224	-0.0101305	0.0543919
ENPP5|Q9UJA9	turquoise	0.000162142	0.0443472	0.0608696	0.000110212	0.81448	0.999524	0.441356	-0.519943	-0.339776	-0.5415	0.180167	-0.0215566	-0.201723
PROS1|P07225	skyblue	0.000164343	0.00347758	0.0556865	0.000710358	0.339061	0.722724	0.735881	0.525781	0.263451	0.368813	-0.26233	-0.156968	0.105362
ASH2L|Q9UBL3	darkgrey	0.000165528	0.0342147	0.00132593	0.00111677	0.998878	0.983056	0.989353	0.0682185	0.0644352	0.0591085	-0.00378325	-0.00911002	-0.00532677
ITIH4|Q14624	skyblue	0.000166779	0.0179116	0.00413397	0.000693955	0.935761	0.954831	0.999066	0.651683	0.517886	0.538526	-0.133798	-0.113158	0.0206402
DUS2|Q9NX74	magenta	0.000167014	0.257033	0.0970855	5.34211e-05	0.995164	0.735519	0.251929	-0.103184	-0.0892565	-0.160462	0.0139277	-0.0572778	-0.0712055
GAR1|Q9NY12	darkgreen	0.000167066	0.000776318	0.939294	0.168594	0.000337471	0.0446789	0.0728995	0.115359	-0.0115777	0.0377222	-0.126937	-0.0776368	0.0492999
KIAA1107|Q9UPP5	pink	0.000167218	0.182875	0.937886	0.000215455	0.401736	0.92391	0.00700192	-0.082463	-0.0161762	-0.107868	0.0662869	-0.0254052	-0.091692
PLPPR3|Q6T4P5	grey60	0.000167237	0.00326366	0.274998	0.000717464	0.112704	0.725594	0.225765	0.226766	0.0778578	0.160063	-0.148908	-0.0667024	0.0822055
PSMC3|P17980	saddlebrown	0.000167636	0.00781692	0.874815	0.00113655	0.0468423	0.817126	0.0375664	0.043716	0.00694816	0.031942	-0.0367678	-0.011774	0.0249938
TPD52L2|O43399	lightgreen	0.000167762	0.374344	0.999863	0.000378438	0.439148	0.77877	0.00201904	0.0542335	0.00167034	0.0861007	-0.0525631	0.0318673	0.0844304
DLGAP3|O95886	red	0.00016921	0.0412844	0.00526752	0.000332766	0.985742	0.99971	0.979903	-0.118292	-0.102381	-0.114178	0.0159109	0.0041139	-0.011797
CFL2|Q9Y281	yellow	0.000172032	0.0512868	0.0293618	0.000131893	0.917853	0.999047	0.641739	0.123733	0.0917785	0.130344	-0.0319543	0.00661112	0.0385654
SHD|Q96IW2	turquoise	0.000172192	0.0174835	0.343781	0.000233202	0.293029	0.985644	0.134104	-0.242777	-0.0930778	-0.214616	0.1497	0.0281615	-0.121538
ACAT2|Q9BWD1	greenyellow	0.000173449	0.0559543	0.785888	0.0108287	0.0136118	0.931278	0.00130877	0.143204	-0.035918	0.109502	-0.179122	-0.0337022	0.14542
GBE1|Q04446	yellow	0.000173705	0.0179998	0.85634	0.0173765	0.00517492	0.677865	0.00348138	0.0918128	-0.016827	0.0572723	-0.10864	-0.0345405	0.0740993
VTI1A|Q96AJ9	grey60	0.000174346	0.493406	0.508189	6.60377e-05	0.971048	0.486563	0.034172	0.0451442	0.0304421	0.0906414	-0.0147021	0.0454972	0.0601993
UBR7|Q8N806	darkgrey	0.000175581	0.0163245	0.158879	0.000210368	0.435165	0.984777	0.289816	0.0962219	0.0460063	0.084922	-0.0502156	-0.0112999	0.0389157
RABGAP1|Q9Y3P9	black	0.000175893	0.406042	0.0016835	0.890093	0.000743229	0.191811	0.0138666	-0.0367562	0.0601098	0.0105101	0.096866	0.0472663	-0.0495997
CNDP1|Q96KN2	yellow	0.000176646	0.0798031	0.000806716	0.00117029	0.993346	0.999977	0.967056	0.301944	0.336687	0.296977	0.0347425	-0.00496685	-0.0397093
PUS7|Q96PZ0	magenta	0.000178953	0.397246	0.367365	5.99901e-05	0.971447	0.578231	0.0596889	-0.0775234	-0.0549592	-0.140509	0.0225642	-0.0629856	-0.0855498
KIFBP|Q96EK5	magenta	0.000179036	0.00839532	0.0584723	0.000379077	0.483356	0.908712	0.630807	-0.102691	-0.0553762	-0.0814373	0.0473153	0.0212541	-0.0260612
ATP8A2|Q9NTI2	greenyellow	0.000179754	0.583954	0.958447	0.000176593	0.810906	0.491995	0.00469728	0.0343513	0.00931828	0.0726539	-0.0250331	0.0383026	0.0633356
CAMLG|P49069	grey60	0.000181883	0.0232017	0.0261589	0.000236952	0.805059	0.994477	0.749028	0.0845165	0.0571053	0.0771959	-0.0274112	-0.00732065	0.0200905
HBB|P68871	skyblue	0.000182798	0.0376047	0.0187211	0.000201097	0.914591	0.999961	0.79361	0.424482	0.318162	0.417049	-0.106321	-0.00743261	0.0988879
CADM4|Q8NFZ8	yellow	0.000183875	0.36494	0.000110682	0.0111623	0.528037	0.988751	0.38393	0.0757851	0.141489	0.0905949	0.0657042	0.0148098	-0.0508944
PCDH8|O95206	grey60	0.000184571	0.00343268	0.042241	0.000936579	0.375839	0.692036	0.831763	-0.261323	-0.136311	-0.179599	0.125012	0.0817239	-0.0432877
PPFIA4|O75335	darkorange	0.000185984	0.0299605	0.60489	0.000264227	0.245673	0.998069	0.0523052	0.105456	0.0319823	0.0988351	-0.0734732	-0.0066205	0.0668527
LLGL2|Q6P1M3	yellow	0.000186474	0.0130707	0.125573	0.000263103	0.43626	0.966648	0.376091	0.242094	0.118977	0.205653	-0.123117	-0.036441	0.0866764
CPLX1|O14810	turquoise	0.000186815	0.102391	0.152509	8.17893e-05	0.84644	0.958705	0.204431	-0.157923	-0.099617	-0.192265	0.0583063	-0.0343415	-0.0926478
TMEM47|Q9BQJ4	purple	0.000187013	0.191327	0.89322	0.00301482	0.0834681	0.997241	0.000805577	0.0927118	-0.0224953	0.101863	-0.115207	0.00915073	0.124358
IDNK|Q5T6J7	darkred	0.000188231	0.000406465	0.98174	0.043808	0.00181253	0.0716755	0.183285	0.228864	0.0143933	0.0919017	-0.214471	-0.136962	0.0775084
ABCB7|O75027	turquoise	0.000189059	0.0570292	0.148172	0.000109281	0.723807	0.996714	0.236704	-0.071991	-0.0412949	-0.0779171	0.030696	-0.00592613	-0.0366222
FABP5|Q01469	purple	0.00018916	0.173467	0.106875	6.82448e-05	0.965754	0.864622	0.25709	0.100834	0.0768796	0.138969	-0.0239543	0.038135	0.0620893
AGPAT3|Q9NRZ7	turquoise	0.000190526	0.333851	0.0109326	0.000116877	0.969543	0.713688	0.823312	-0.0419557	-0.0535968	-0.0683226	-0.011641	-0.0263669	-0.0147259
DOCK9|Q9BZ29	darkred	0.000191355	0.999942	0.0363041	0.000222418	0.306033	0.051077	0.667849	0.00120833	0.0415559	0.0588829	0.0403475	0.0576745	0.017327
EHD1|Q9H4M9	grey60	0.000191675	0.0379454	0.0290042	0.000181026	0.875908	0.999993	0.68956	0.0579958	0.0412398	0.0574091	-0.016756	-0.000586663	0.0161693
CASTOR2|A6NHX0	red	0.00019191	0.00862641	0.900604	0.0264802	0.00298925	0.46645	0.00756797	-0.0820774	0.0120623	-0.0449622	0.0941396	0.0371152	-0.0570245
PHF6|Q8IWS0	salmon	0.000193002	0.00391183	0.0375241	0.00092827	0.4144	0.716692	0.852254	0.101461	0.0544259	0.0705656	-0.0470355	-0.0308958	0.0161396
KHDC4|Q7Z7F0	salmon	0.000193951	0.00431396	0.0135427	0.000920688	0.633699	0.796395	0.967144	0.250158	0.160529	0.184232	-0.0896291	-0.0659262	0.0237029
USP22|Q9UPT9	darkgreen	0.000194734	0.000924509	0.00992508	0.0141547	0.361372	0.199551	0.977355	0.132812	0.0745037	0.0649901	-0.0583087	-0.0678223	-0.00951357
KIRREL3|Q8IZU9	red	0.000195166	0.00230632	0.226643	0.00119142	0.123328	0.592599	0.417361	-0.151481	-0.0548949	-0.0990014	0.0965859	0.0524795	-0.0441065
APC2|O95996	midnightblue	0.00019711	0.0270049	0.64434	0.000322589	0.213231	0.994772	0.0502887	-0.0965495	-0.0274299	-0.0881828	0.0691196	0.00836669	-0.0607529
SLC44A2|Q8IWA5	greenyellow	0.000201653	0.00701277	0.0975078	0.000473492	0.367714	0.871105	0.528655	0.168262	0.0816171	0.129239	-0.0866451	-0.0390232	0.0476218
SMIM27|A0A1B0GUW7	midnightblue	0.000202275	0.00207454	0.0399458	0.00184207	0.307572	0.524601	0.914166	-0.172445	-0.0869955	-0.108137	0.0854491	0.0643078	-0.0211412
NAPA|P54920	turquoise	0.000202847	0.0171643	0.0006893	0.00788994	0.993541	0.76443	0.738243	-0.100965	-0.0916987	-0.0681118	0.00926593	0.0328528	0.0235869
ANO6|Q4KMQ2	purple	0.000205672	0.00242921	0.611584	0.0020148	0.0431994	0.543418	0.160727	0.259513	0.0604443	0.163652	-0.199069	-0.0958613	0.103207
FGA|P02671	skyblue	0.00020568	0.00547213	0.0631961	0.000644786	0.393741	0.809199	0.69111	0.954726	0.488087	0.701795	-0.46664	-0.252932	0.213708
MRPL3|P09001	blue	0.000207278	0.0143585	0.495554	0.000407807	0.191593	0.957956	0.10134	-0.216553	-0.0685529	-0.180805	0.148	0.0357477	-0.112252
GABRA5|P31644	lightyellow	0.000207538	0.999758	0.000240413	0.0267148	0.0377708	0.340789	0.342567	0.00621749	0.206475	0.125101	0.200258	0.118883	-0.0813744
UBA3|Q8TBC4	darkred	0.000207692	0.0357794	0.531947	0.000238868	0.311428	0.999704	0.0656742	0.0428505	0.0145476	0.0413808	-0.0283028	-0.00146967	0.0268332
SEC14L1|Q92503	lightcyan	0.000207905	0.217716	0.000999307	0.000786897	0.903172	0.958174	0.990185	-0.0692038	-0.0946369	-0.0871832	-0.025433	-0.0179794	0.00745365
OSBPL7|Q9BZF2	magenta	0.000207954	0.0150068	0.0199832	0.000451626	0.717946	0.948791	0.843913	-0.0930843	-0.0597288	-0.0764937	0.0333554	0.0165905	-0.0167649
GNG12|Q9UBI6	purple	0.000208403	0.021612	0.0556096	0.000239502	0.683116	0.992545	0.574873	0.202847	0.122258	0.183562	-0.0805888	-0.0192854	0.0613034
ARMCX2|Q7L311	magenta	0.000208437	0.131991	0.00244756	0.000431491	0.992699	0.984857	0.999672	-0.161673	-0.182837	-0.187752	-0.0211636	-0.0260794	-0.00491575
SELENOF|O60613	turquoise	0.000208552	0.000256433	0.983474	0.0942868	0.00116926	0.031983	0.299314	-0.092205	-0.00544272	-0.0317204	0.0867623	0.0604847	-0.0262776
CNK3/IPCEF1|G9CGD6	pink	0.000208558	0.143593	0.024525	0.818987	0.000721031	0.378933	0.0020507	-0.0722692	0.0661958	-0.0182407	0.138465	0.0540285	-0.0844365
RABGAP1L|B7ZAP0	lightyellow	0.000208937	0.995632	0.00277248	0.00243073	0.053743	0.0688523	0.990453	-0.00512227	0.0542884	0.0497073	0.0594107	0.0548296	-0.00458107
RPL27A|P46776	darkolivegreen	0.000209259	0.0306977	0.00735429	0.000453028	0.953919	0.994191	0.974991	-0.124269	-0.100082	-0.112922	0.024187	0.011347	-0.01284
USP4|Q13107	magenta	0.000210751	0.135067	0.00162911	0.000610004	0.983593	0.989988	0.999592	-0.0788182	-0.0924968	-0.0899063	-0.0136786	-0.0110882	0.00259044
PDE1B|Q01064	greenyellow	0.000211335	0.058941	0.978504	0.00338598	0.0389493	0.984562	0.00269548	0.084012	-0.00904766	0.0722467	-0.0930597	-0.0117653	0.0812944
LGALS3|P17931	brown	0.000211424	0.7626	0.000572922	0.001745	0.325103	0.548905	0.912697	-0.0810664	-0.228364	-0.190952	-0.147298	-0.109886	0.0374117
PLPP1|O14494	lightgreen	0.000213326	0.205068	0.772322	0.00597783	0.0610062	0.999585	0.000641081	0.090133	-0.0301399	0.0949345	-0.120273	0.00480149	0.125074
NADSYN1|Q6IA69	grey	0.000214312	0.0067818	0.181229	0.000522218	0.264628	0.859169	0.367924	-0.144229	-0.0609674	-0.109714	0.0832612	0.0345146	-0.0487466
TBC1D22B|Q9NU19	pink	0.000215101	0.0753253	0.818592	0.00028236	0.295271	0.998128	0.0204984	-0.0482814	-0.0118717	-0.0517243	0.0364097	-0.00344291	-0.0398526
ATAD3A|Q9NVI7	turquoise	0.000215745	0.00463129	0.247303	0.000751476	0.174713	0.767382	0.326564	-0.100828	-0.0377862	-0.0722401	0.0630418	0.0285879	-0.0344539
DCTN4|Q9UJW0	darkred	0.000217515	0.241433	0.00961046	0.00015625	0.991185	0.843141	0.874038	0.0283116	0.0329091	0.0407131	0.00459747	0.0124015	0.00780403
SDSL|Q96GA7	brown	0.000222338	0.0178687	0.0181505	0.000442987	0.803544	0.970811	0.887363	-0.194439	-0.133115	-0.165516	0.061324	0.0289223	-0.0324018
NDUFC1|O43677	turquoise	0.00022447	0.0628562	0.151313	0.000127714	0.742021	0.995968	0.247654	-0.11123	-0.0644915	-0.121193	0.0467382	-0.00996364	-0.0567018
ST3GAL6|Q9Y274	salmon	0.000225153	0.00475786	0.129687	0.000781409	0.233047	0.743865	0.479479	0.247354	0.105121	0.174148	-0.142233	-0.0732058	0.069027
TRIM21|P19474	green	0.000227476	0.0174509	0.00147642	0.00343311	0.978654	0.850226	0.939153	-0.291038	-0.250729	-0.212259	0.0403094	0.0787787	0.0384693
SRSF3|P84103	darkgreen	0.000227593	0.000156968	0.345428	0.0443472	0.013257	0.0381904	0.883773	0.0991132	0.0260362	0.0374821	-0.073077	-0.0616311	0.0114459
TRUB2|O95900	blue	0.000228793	0.0346835	0.301552	0.000202527	0.452685	0.999823	0.148575	-0.262332	-0.114924	-0.254782	0.147407	0.00755022	-0.139857
PRODH|O43272	magenta	0.000231244	0.761374	0.25677	7.61596e-05	0.992691	0.261134	0.113	-0.111064	-0.143552	-0.319277	-0.0324884	-0.208213	-0.175725
ULK2|Q8IYT8	midnightblue	0.000231371	0.00623955	0.0510442	0.000682746	0.492411	0.839343	0.78908	-0.153842	-0.0851357	-0.115487	0.0687066	0.0383554	-0.0303512
RAB36|O95755	magenta	0.000231724	0.00953827	0.0509382	0.000458617	0.531862	0.935393	0.645488	-0.331926	-0.186535	-0.270741	0.145391	0.0611853	-0.0842061
CNP|P09543	yellow	0.000232166	0.0962826	0.0147538	0.000189701	0.995534	0.986107	0.828821	0.239551	0.214633	0.274763	-0.0249182	0.0352118	0.06013
DHX33|Q9H6R0	white	0.000232691	0.00346278	0.332169	0.000931265	0.110409	0.802801	0.184175	-0.206345	-0.0705061	-0.153844	0.135839	0.0525013	-0.0833381
TRIP12|Q14669	midnightblue	0.000233657	0.00300857	0.464956	0.00155763	0.0738023	0.612348	0.222081	-0.0823726	-0.0232464	-0.0539305	0.0591261	0.0284421	-0.0306841
MPP3|Q13368	darkred	0.00023414	0.102332	0.331583	0.000120951	0.691608	0.971363	0.101313	0.0931424	0.0469352	0.11094	-0.0462072	0.017798	0.0640052
PLD1|Q13393	yellow	0.000234255	0.0446621	0.0303855	0.000212825	0.895771	1	0.702024	0.224936	0.162716	0.225708	-0.0622208	0.000771656	0.0629924
PRKAB1|Q9Y478	turquoise	0.000235485	0.232149	0.319395	8.73007e-05	0.898345	0.808716	0.0903709	-0.0405425	-0.0250884	-0.0595663	0.0154541	-0.0190238	-0.0344779
SLC7A8|Q9UHI5	turquoise	0.00023575	0.423976	0.0545439	8.19782e-05	0.996002	0.579323	0.427912	-0.104652	-0.120652	-0.192116	-0.0160001	-0.0874634	-0.0714634
HIST2H2BF|Q5QNW6	darkgrey	0.000236089	0.00142359	0.110948	0.00259651	0.152078	0.420939	0.758621	0.13922	0.0575404	0.0825148	-0.0816793	-0.0567049	0.0249744
POLR2G|P62487	salmon	0.000236199	0.0812986	0.0318507	0.000162064	0.95044	0.996635	0.657383	0.0750572	0.0577081	0.0816526	-0.0173491	0.00659537	0.0239445
SRSF5|Q13243	magenta	0.000238709	0.144136	0.0326075	0.000122193	0.995128	0.932932	0.606463	-0.274018	-0.242135	-0.350194	0.0318823	-0.0761764	-0.108059
ALKBH7|Q9BT30	magenta	0.00023976	0.0581757	0.124162	0.000152196	0.736881	0.999596	0.307345	-0.352582	-0.205204	-0.367017	0.147377	-0.0144351	-0.161813
AGO1|Q9UL18	darkgrey	0.000240679	0.00342999	0.0232883	0.00190369	0.460307	0.614503	0.970125	0.061686	0.03482	0.0402095	-0.0268659	-0.0214765	0.00538949
SLC4A7|Q9Y6M7	midnightblue	0.000242161	0.070733	0.865452	0.000379341	0.253128	0.999645	0.018914	-0.113578	-0.0245292	-0.118168	0.0890488	-0.00458954	-0.0936383
BRINP2|Q9C0B6	red	0.000243061	0.0270999	0.315893	0.000256913	0.390518	0.996824	0.157067	-0.09199	-0.0383782	-0.0852507	0.0536118	0.00673935	-0.0468725
HADHA|P40939	turquoise	0.00024314	0.00854633	0.0431697	0.000633027	0.535813	0.8774	0.776555	-0.122249	-0.0691378	-0.0938979	0.0531116	0.0283514	-0.0247602
CA2|P00918	yellow	0.000244558	0.072438	0.0368802	0.000163387	0.942457	0.99483	0.619414	0.204113	0.155208	0.224474	-0.0489049	0.0203616	0.0692665
RHOB|P62745	black	0.000244881	1	0.000187582	0.1031	0.0261065	0.477042	0.122581	-0.000182139	0.0520174	0.0251737	0.0521995	0.0253558	-0.0268437
NPEPL1|Q8NDH3	purple	0.000245709	0.00742889	0.81825	0.00153697	0.0550566	0.780487	0.062204	0.157711	0.0289153	0.112119	-0.128795	-0.045592	0.0832033
SLC9A1|P19634	turquoise	0.000246694	0.055043	0.0487289	0.00017624	0.879937	0.999365	0.562788	-0.112296	-0.0784622	-0.117592	0.0338341	-0.00529585	-0.0391299
JAKMIP1|Q96N16	pink	0.000247732	0.109633	0.504282	0.000152956	0.587607	0.972445	0.0567609	-0.0808075	-0.0340281	-0.0962482	0.0467794	-0.0154407	-0.0622201
TUBB2B|Q9BVA1	brown	0.000247913	0.112128	0.000185055	0.0192688	0.909924	0.973563	0.363006	-0.149379	-0.195112	-0.12112	-0.0457332	0.0282594	0.0739926
C5|P01031	skyblue	0.000249251	0.00813256	0.0229561	0.000888274	0.623247	0.844339	0.920229	0.457544	0.280032	0.341607	-0.177512	-0.115938	0.0615744
IGHG2|P01859	violet	0.000250533	0.256563	0.000513761	0.00216479	0.81006	0.975457	0.879452	0.445371	0.668935	0.545999	0.223564	0.100627	-0.122937
ANXA11|P50995	grey	0.000251157	0.277398	0.19071	0.0862471	0.0144786	0.988258	0.000328456	0.0716316	-0.0547374	0.0587699	-0.126369	-0.0128616	0.113507
MICU1|Q9BPX6	turquoise	0.000252216	0.0123533	0.067467	0.000442421	0.535056	0.941419	0.617451	-0.0853851	-0.0468166	-0.069765	0.0385685	0.01562	-0.0229484
NIF3L1|Q9GZT8	darkred	0.000252453	0.00544937	0.208549	0.000788443	0.215624	0.790484	0.383571	0.10456	0.0417479	0.0757747	-0.0628121	-0.0287853	0.0340268
DUSP3|P51452	red	0.000252727	0.0847647	0.0161796	0.973316	0.000210945	0.0438793	0.0472135	-0.0726419	0.0629248	0.00812339	0.135567	0.0807653	-0.0548014
ATP23|Q9Y6H3	pink	0.000255491	0.0509854	0.00115913	0.00209225	0.999761	0.992068	0.950975	-0.149342	-0.154589	-0.133071	-0.00524742	0.0162713	0.0215187
GGA2|Q9UJY4	magenta	0.000256523	0.0214375	0.0020426	0.00247128	0.979807	0.905735	0.97904	-0.0998882	-0.0859842	-0.0767077	0.013904	0.0231805	0.00927652
GPATCH11|Q8N954	salmon	0.000256879	0.00275299	0.023446	0.00270206	0.421817	0.53305	0.98435	0.167706	0.0928586	0.104349	-0.0748472	-0.0633564	0.0114908
VPS13A|Q96RL7	red	0.000256908	0.000238953	0.993046	0.691797	0.000230219	0.0028531	0.587106	-0.112611	0.00492272	-0.0180878	0.117534	0.0945235	-0.0230105
SLC22A18|Q96BI1	blue	0.000257064	0.000149829	0.126672	0.60475	0.0145051	0.00206418	0.7556	-0.797777	-0.230662	-0.124057	0.567115	0.673721	0.106606
AGFG1|P52594	red	0.000257088	0.0188342	0.921798	0.00117023	0.0767943	0.93517	0.0274898	-0.046047	-0.00673186	-0.0368847	0.0393151	0.00916231	-0.0301528
RASSF5|Q8WWW0	pink	0.00026125	0.0884013	0.695327	0.0172161	0.0171924	0.956818	0.00123997	-0.101996	0.0322435	-0.0800726	0.134239	0.0219232	-0.112316
GLS2|Q9UI32	blue	0.000262145	0.0241713	0.970868	0.00137973	0.069808	0.951584	0.0181665	-0.131589	-0.0139101	-0.107309	0.117679	0.0242803	-0.0933986
TIMM10|P62072	turquoise	0.000262698	0.00791832	0.133798	0.000604088	0.336425	0.870246	0.475849	-0.0720816	-0.0331892	-0.0551224	0.0388924	0.0169593	-0.0219332
RHPN2|Q8IUC4	magenta	0.000263207	0.930709	0.0106011	0.000302784	0.44151	0.19518	0.920937	-0.0535404	-0.191889	-0.230437	-0.138348	-0.176897	-0.0385485
CAP2|P40123	pink	0.000264563	0.0674672	0.925766	0.00644883	0.0303678	0.974485	0.00233339	-0.0940342	0.0160913	-0.0780139	0.110126	0.0160203	-0.0941052
LHPP|Q9H008	lightgreen	0.000265198	0.126631	0.00143888	0.0010358	0.984343	0.997703	0.993029	0.136713	0.159739	0.148238	0.0230267	0.0115254	-0.0115013
CAPN2|P17655	purple	0.000266041	0.561939	0.192411	0.0556289	0.0541125	0.991782	0.000176917	0.0595168	-0.0626711	0.0725839	-0.122188	0.013067	0.135255
RBBP9|O75884	saddlebrown	0.000266065	0.0083701	0.757453	0.00131535	0.0722365	0.815303	0.0741628	0.102511	0.021459	0.0746021	-0.081052	-0.0279089	0.0531431
RAB27B|O00194	grey60	0.000268207	0.101323	0.748273	0.000258432	0.407045	0.989053	0.0277717	0.207621	0.0618319	0.23602	-0.145789	0.028399	0.174188
RPS27|P42677	orange	0.000270113	0.486747	0.246335	8.28902e-05	0.999093	0.514873	0.123944	-0.0378804	-0.0341055	-0.0745589	0.00377486	-0.0366785	-0.0404534
GRM1|Q13255	grey60	0.000270618	0.0656743	0.614648	0.000257187	0.387959	0.999175	0.0494922	0.127769	0.04292	0.134532	-0.0848493	0.0067632	0.0916125
AQP1|P29972	purple	0.00027064	0.283139	0.021744	0.000137224	0.997185	0.785869	0.713574	0.285622	0.318747	0.434949	0.0331247	0.149327	0.116202
SVIP|Q8NHG7	greenyellow	0.00027149	0.109217	0.906708	0.000390719	0.307024	0.992127	0.0143604	0.0869317	0.0176679	0.0977144	-0.0692638	0.0107827	0.0800465
STAG2|Q8N3U4	darkgrey	0.000272582	0.00262423	0.0555993	0.00207212	0.29812	0.554544	0.875926	0.104078	0.0509487	0.0659008	-0.0531298	-0.0381776	0.0149521
SDR39U1|Q9NRG7	turquoise	0.00027295	0.114742	0.00282588	0.000627229	0.99774	0.995909	0.999959	-0.168511	-0.182928	-0.18542	-0.0144172	-0.0169087	-0.00249145
PEG10|Q86TG7	lightgreen	0.000275824	0.0790159	0.781583	0.000326362	0.328411	0.998232	0.0274578	0.211532	0.0566401	0.226451	-0.154892	0.0149193	0.169811
UQCR10|Q9UDW1	turquoise	0.000277663	0.0825811	0.0183718	0.000235808	0.985707	0.99502	0.816484	-0.0956067	-0.0812382	-0.105241	0.0143686	-0.00963382	-0.0240024
MBOAT2|Q6ZWT7	tan	0.000278254	0.025196	0.501532	0.104266	0.00199132	0.48137	0.00376723	-0.0930495	0.0312546	-0.0464202	0.124304	0.0466293	-0.0776748
MLX|Q9UH92	magenta	0.000280189	0.00269181	0.0677018	0.00197447	0.27619	0.564769	0.833422	-0.264491	-0.125702	-0.168461	0.138789	0.0960299	-0.0427589
PCLO|Q9Y6V0	red	0.00028041	0.0247382	0.437198	0.00037223	0.297258	0.990537	0.119369	-0.0881599	-0.0317657	-0.0789169	0.0563942	0.00924296	-0.0471512
DUSP26|Q9BV47	yellow	0.000284549	0.209975	0.0450617	0.000113828	0.997984	0.826848	0.411476	0.165713	0.15027	0.238251	-0.0154433	0.072538	0.0879812
MRPL16|Q9NX20	blue	0.00028467	0.0148247	0.332659	0.000474554	0.273724	0.954552	0.19667	-0.200983	-0.0765783	-0.16675	0.124404	0.0342325	-0.0901719
GALK1|P51570	lightgreen	0.000284717	0.118465	0.0511129	0.000144751	0.971241	0.963776	0.522412	0.0860963	0.0684325	0.104494	-0.0176638	0.0183976	0.0360614
RDH13|Q8NBN7	turquoise	0.000285439	0.014097	0.139457	0.000434715	0.431434	0.953934	0.416182	-0.211936	-0.102678	-0.175864	0.109258	0.0360714	-0.0731861
LPIN2|Q92539	midnightblue	0.000287086	0.0213378	0.0179852	0.000574031	0.834773	0.974209	0.912515	-0.141484	-0.0990178	-0.120904	0.0424667	0.0205805	-0.0218862
ARHGEF9|O43307	pink	0.00028801	0.993421	0.000800275	0.00540251	0.0966928	0.264944	0.819722	-0.00732558	-0.074252	-0.0577645	-0.0669264	-0.0504389	0.0164875
COX7B|P24311	turquoise	0.000293274	0.0524446	0.0902428	0.000200465	0.790393	0.999806	0.424843	-0.10742	-0.0672783	-0.110801	0.0401415	-0.00338153	-0.043523
EDIL3|O43854	yellow	0.000293459	0.336987	0.000230704	0.00905593	0.637044	0.989685	0.533626	0.190352	0.33002	0.225355	0.139668	0.0350023	-0.104666
JPT2|Q9H910	yellow	0.000294371	0.612021	0.0350841	0.000126937	0.923337	0.433499	0.594705	0.0729654	0.111829	0.162988	0.0388632	0.0900229	0.0511597
C1orf216|Q8TAB5	salmon	0.000295749	0.0114323	0.726647	0.00109534	0.0983961	0.877959	0.0753446	0.126731	0.0288606	0.0965045	-0.0978708	-0.0302269	0.0676439
PCYOX1L|Q8NBM8	midnightblue	0.000296274	0.000788714	0.168126	0.00706104	0.0806232	0.23904	0.801901	-0.128636	-0.0465193	-0.0668616	0.0821164	0.0617741	-0.0203423
DCTN1|Q14203	darkred	0.000296896	0.187655	0.039311	0.000138447	0.99853	0.893763	0.580098	0.0350476	0.0321465	0.0473611	-0.00290105	0.0123136	0.0152146
GCLC|P48506	yellow	0.000297567	0.0825765	0.00476519	0.000570742	0.999932	0.999671	0.995764	0.0631439	0.0615686	0.0657001	-0.00157528	0.00255628	0.00413155
PAXBP1|Q9Y5B6	salmon	0.000297871	0.0553343	0.138798	0.000192179	0.729158	0.99953	0.311835	0.0806899	0.0467431	0.0841325	-0.0339468	0.00344262	0.0373894
ACOT8|O14734	greenyellow	0.000298302	0.0657185	0.00676514	0.000511284	0.996187	0.999997	0.983397	0.0951563	0.0863816	0.0959195	-0.00877471	0.000763178	0.00953789
FAM49A|Q9H0Q0	black	0.000299329	0.999831	0.000224425	0.162235	0.0237127	0.517094	0.0883138	-0.0020587	0.077426	0.0343813	0.0794847	0.03644	-0.0430446
CHMP1A|Q9HD42	grey60	0.000302572	0.131452	0.274956	0.0232979	0.00691295	0.000642228	0.85032	-0.088974	0.0503394	0.0728714	0.139313	0.161845	0.022532
CUTC|Q9NTM9	yellow	0.000303192	0.0406949	0.0411044	0.000288736	0.848911	0.999845	0.676606	0.0849065	0.0581505	0.0825146	-0.026756	-0.00239188	0.0243641
IPO13|O94829	magenta	0.00030352	0.0481489	0.0723558	0.000227518	0.80613	0.999992	0.499767	-0.0796088	-0.0511777	-0.080448	0.028431	-0.000839214	-0.0292702
C2orf49|Q9BVC5	darkgrey	0.000304748	0.00341495	0.0323582	0.00240938	0.412758	0.586782	0.957973	0.130453	0.0705727	0.0834262	-0.0598807	-0.0470272	0.0128535
TRAPPC6B|Q86SZ2	pink	0.000305103	0.240907	0.293078	0.000111821	0.918119	0.817883	0.11529	-0.0442532	-0.028528	-0.0648262	0.0157252	-0.020573	-0.0362982
UQCRB|P14927	turquoise	0.000306855	0.00691817	0.132749	0.000836369	0.316271	0.824197	0.528035	-0.103351	-0.047047	-0.0762807	0.0563039	0.0270702	-0.0292337
GIT2|Q14161	green	0.000307372	0.104613	0.817259	0.000343393	0.367566	0.991979	0.0235448	-0.0446288	-0.0116875	-0.0501527	0.0329413	-0.00552389	-0.0384651
SSU72|Q9NP77	salmon	0.000307752	0.0819205	0.0319147	0.000218099	0.96359	0.994448	0.694515	0.0579204	0.0458837	0.063967	-0.0120367	0.0060466	0.0180833
KCND2|Q9NZV8	red	0.000308878	0.46338	0.00102657	0.00134666	0.668665	0.812267	0.972917	-0.0396457	-0.0716941	-0.0636641	-0.0320484	-0.0240184	0.00802993
KDSR|Q06136	yellow	0.000309272	0.0145834	0.112018	0.000477958	0.478602	0.952883	0.491383	0.0854794	0.0435223	0.0707579	-0.0419571	-0.0147215	0.0272356
STXBP5L|Q9Y2K9	pink	0.000309294	0.0467936	0.72676	0.000443023	0.259709	0.999722	0.0431975	-0.0742129	-0.0201258	-0.0716232	0.0540872	0.00258973	-0.0514974
SERPIND1|P05546	skyblue	0.000309348	0.0303526	0.00232135	0.00226997	0.991085	0.949972	0.986954	0.544584	0.484779	0.439913	-0.0598054	-0.104671	-0.0448659
NPTX1|Q15818	grey60	0.000311079	0.111551	0.0459783	0.000170797	0.971417	0.974144	0.572545	0.101963	0.0813409	0.121084	-0.020622	0.0191205	0.0397426
OSBPL8|Q9BZF1	pink	0.000315129	0.00165491	1	0.0405723	0.00273939	0.173974	0.0759107	-0.128241	6.18913e-05	-0.0574534	0.128303	0.0707873	-0.0575153
SHC1|P29353	green	0.000315389	0.00956786	0.687801	0.00114473	0.105245	0.861292	0.103311	-0.127515	-0.0312945	-0.0962345	0.0962207	0.0312808	-0.0649399
CBX3|Q13185	royalblue	0.000316227	0.00484414	0.00589718	0.00651118	0.710348	0.535497	0.986081	0.0965204	0.0650158	0.0583467	-0.0315046	-0.0381737	-0.00666903
ERO1A|Q96HE7	pink	0.000317787	0.00404683	0.314047	0.0015105	0.133242	0.671433	0.345302	-0.076075	-0.0260535	-0.0512058	0.0500215	0.0248692	-0.0251523
YTHDF1|Q9BYJ9	magenta	0.000318487	0.31685	0.0521095	0.000121976	0.999954	0.737004	0.493295	-0.0482684	-0.049738	-0.076922	-0.00146958	-0.0286536	-0.027184
TUBA1A|Q71U36	darkorange	0.00032124	0.100457	0.0526924	0.000179718	0.954124	0.982646	0.546177	0.048659	0.0372608	0.0564431	-0.0113981	0.00778414	0.0191823
TPD52|P55327	grey60	0.000323423	0.274121	0.238444	0.000110765	0.960464	0.777974	0.147864	0.0617539	0.0442102	0.094192	-0.0175437	0.0324381	0.0499818
CNRIP1|Q96F85	lightyellow	0.000323709	0.533044	0.000775237	0.00202693	0.568692	0.791279	0.927252	0.0451752	0.0902551	0.0761466	0.0450799	0.0309714	-0.0141085
ARFGEF1|Q9Y6D6	turquoise	0.000325149	0.0178136	0.371146	0.000512049	0.280078	0.965874	0.177496	-0.0545746	-0.0203392	-0.0460012	0.0342354	0.0085734	-0.025662
PTGES3|Q15185	tan	0.00032574	0.991615	0.0207706	0.000391275	0.353853	0.110767	0.853992	0.00628423	0.0437641	0.055734	0.0374799	0.0494498	0.0119699
RPS3|P23396	orange	0.000325761	0.0324903	0.0363526	0.000382166	0.824328	0.996909	0.744381	-0.0612072	-0.0413444	-0.0566574	0.0198628	0.00454978	-0.015313
DDX39A|O00148	salmon	0.000327666	0.0235239	0.163761	0.000364061	0.503857	0.989155	0.34836	0.189533	0.0939482	0.168844	-0.0955843	-0.0206888	0.0748955
PHAX|Q9H814	darkgrey	0.000327724	0.00156423	0.00497855	0.155256	0.531471	0.07724	0.450419	0.11977	0.0746304	0.0420201	-0.04514	-0.0777503	-0.0326103
DDAH2|O95865	purple	0.000327825	0.0195052	0.929015	0.00154726	0.0762696	0.923559	0.0314505	0.148685	0.021062	0.117127	-0.127623	-0.0315575	0.096065
CSK|P41240	purple	0.000328677	0.109123	0.392053	0.0659687	0.00848564	0.885866	0.00108605	0.0515018	-0.0245692	0.0350317	-0.076071	-0.0164702	0.0596009
TUBA1C|Q9BQE3	darkorange	0.000329502	0.969591	0.0169999	0.0003618	0.415565	0.152132	0.876572	0.0089523	0.0409229	0.0511626	0.0319706	0.0422104	0.0102398
RRM2B|Q7LG56	turquoise	0.000330772	0.115845	0.025415	0.000222591	0.992459	0.978263	0.746595	-0.0818323	-0.0712921	-0.096388	0.0105401	-0.0145557	-0.0250959
CDC42|P60953	black	0.000330876	0.997943	0.000301994	0.0391225	0.0524885	0.442732	0.30698	0.00296128	0.0473901	0.0276722	0.0444289	0.0247109	-0.0197179
PARN|O95453	magenta	0.000331281	0.017893	0.242986	0.000462398	0.368364	0.969554	0.272798	-0.13102	-0.0566128	-0.111237	0.074407	0.0197826	-0.0546243
ZMYM2|Q9UBW7	darkgreen	0.000332894	0.00568063	0.168	0.00109972	0.25191	0.766131	0.499581	0.111001	0.0470129	0.0788644	-0.063988	-0.0321365	0.0318515
RPS23|P62266	orange	0.000335377	0.0169669	0.0974564	0.000485356	0.534999	0.964225	0.532563	-0.0758998	-0.0403882	-0.0638437	0.0355116	0.0120561	-0.0234555
PXN|P49023	brown	0.000338635	0.303229	0.00121266	0.00135791	0.840345	0.932466	0.980157	-0.0767195	-0.114631	-0.102969	-0.0379114	-0.0262493	0.0116621
ARID1B|Q8NFD5	cyan	0.00033876	0.000796754	0.0616808	0.0127899	0.155304	0.19213	0.992044	0.0894232	0.0393584	0.0437838	-0.0500648	-0.0456394	0.00442541
AMPH|P49418	darkorange	0.000342267	0.242244	0.356244	0.000133291	0.889198	0.830097	0.0959529	0.0506404	0.0304449	0.073567	-0.0201955	0.0229266	0.0431221
TRAPPC13|A5PLN9	turquoise	0.000343172	0.00602	0.650918	0.00187969	0.0751435	0.722029	0.136011	-0.0677637	-0.0162084	-0.0464925	0.0515553	0.0212712	-0.0302841
CDKN2D|P55273	darkred	0.000346662	0.00633205	0.422883	0.00129924	0.133955	0.768882	0.231929	0.120013	0.0379189	0.0850897	-0.0820938	-0.034923	0.0471708
ABCC5|O15440	salmon	0.000347066	0.155656	0.617459	0.000219402	0.612855	0.948656	0.0444733	0.149951	0.0593296	0.188458	-0.0906216	0.0385066	0.129128
SYBU|Q9NX95	salmon	0.00034757	0.0534832	0.129652	0.000237316	0.73397	0.999913	0.354539	0.0912056	0.0533376	0.0934064	-0.0378679	0.00220087	0.0400688
LAGE3|Q14657	greenyellow	0.000348391	0.157909	0.91824	0.00508997	0.0744623	1	0.00171337	0.0946296	-0.0198163	0.0947633	-0.114446	0.000133708	0.11458
SLC4A1|P02730	skyblue	0.000349197	0.033485	0.0174465	0.000568812	0.905318	0.993798	0.915431	0.406848	0.302608	0.368423	-0.10424	-0.0384245	0.0658155
C16orf70|Q9BSU1	black	0.000351786	0.00146535	0.0257879	0.0104971	0.3131	0.28132	1	-0.0836162	-0.0435338	-0.0436913	0.0400824	0.0399249	-0.000157466
ENAH|Q8N8S7	brown	0.000352478	0.0281288	0.0713963	0.000386419	0.697492	0.993795	0.582065	-0.0907647	-0.0542884	-0.0823854	0.0364762	0.00837925	-0.028097
CTPS1|P17812	darkred	0.000353991	0.109815	0.0928429	0.472744	0.00161296	0.518054	0.00206278	0.0665153	-0.0471133	0.0263072	-0.113629	-0.0402081	0.0734204
TMSB10|P63313	lightyellow	0.000354272	0.0516005	0.00188687	0.00235632	0.999917	0.98621	0.977434	0.118353	0.115434	0.102736	-0.00291967	-0.0156175	-0.0126978
PTPN11|Q06124	black	0.000355262	0.995992	0.000775924	0.997873	0.0292343	0.986746	0.00140203	-0.00307426	0.0369322	0.00154284	0.0400065	0.0046171	-0.0353894
MESD|Q14696	tan	0.000356639	0.224266	0.0290641	0.000183462	1	0.873157	0.690987	0.0519311	0.0520478	0.072417	0.000116776	0.0204859	0.0203692
C9|P02748	skyblue	0.000356847	0.0110814	0.0290788	0.00106872	0.648654	0.875394	0.906538	0.556769	0.341317	0.423341	-0.215453	-0.133429	0.0820239
CRTC1|Q6UUV9	greenyellow	0.00035712	0.0402914	0.922082	0.000999536	0.13889	0.991791	0.0245576	0.161844	0.0260558	0.144596	-0.135788	-0.0172479	0.118541
KRIT1|O00522	magenta	0.000358122	0.140647	0.00035037	0.0114759	0.912693	0.996527	0.558021	-0.0576796	-0.075985	-0.0519623	-0.0183054	0.00571724	0.0240226
DNAJB11|Q9UBS4	tan	0.00035982	0.0231479	0.994907	0.00786441	0.0203394	0.820819	0.00955986	-0.0855706	0.00494462	-0.0598317	0.0905152	0.0257389	-0.0647763
TFIP11|Q9UBB9	salmon	0.000360651	0.286441	0.87135	0.000296091	0.62182	0.844953	0.015326	0.0479726	0.0140665	0.0700415	-0.0339061	0.0220688	0.055975
MICOS10|Q5TGZ0	turquoise	0.000363003	0.000388177	0.158496	0.0316861	0.0510253	0.0784969	0.976121	-0.140526	-0.0483609	-0.057915	0.0921653	0.0826113	-0.00955405
KCTD3|Q9Y597	blue	0.000364616	0.802206	0.0193351	0.000249298	0.705084	0.314915	0.814059	-0.0456555	-0.102155	-0.132682	-0.0564993	-0.0870262	-0.0305269
GSTK1|Q9Y2Q3	turquoise	0.000365312	0.233599	0.0111784	0.000292638	0.994922	0.894797	0.912099	-0.0722562	-0.0818925	-0.0990995	-0.00963624	-0.0268433	-0.017207
MRPS21|P82921	blue	0.000366989	0.00696149	0.831137	0.00270875	0.05018	0.709827	0.0835297	-0.181961	-0.0321795	-0.122923	0.149782	0.0590382	-0.0907434
MARCKSL1|P49006	lightgreen	0.000367822	0.000970862	0.11805	0.00856236	0.117557	0.247292	0.904114	0.186048	0.073839	0.0962948	-0.112209	-0.0897529	0.0224558
MAP3K13|O43283	pink	0.000368021	0.27232	0.48636	0.000158255	0.853458	0.809946	0.06217	-0.0605456	-0.0326464	-0.0902901	0.0278992	-0.0297445	-0.0576437
SNX10|Q9Y5X0	blue	0.00036837	0.0208333	0.803336	0.00108815	0.124409	0.948672	0.0536753	-0.19445	-0.0411461	-0.158469	0.153304	0.0359816	-0.117323
PPIL4|Q8WUA2	darkgrey	0.000369313	0.0280316	0.01181	0.000877345	0.914029	0.978462	0.976392	0.0833796	0.0632507	0.0715951	-0.0201289	-0.0117844	0.00834445
CABYR|O75952	tan	0.000370707	0.0491097	0.00561904	0.000422339	0.99533	0.953218	0.988386	0.258489	0.282839	0.308626	0.0243499	0.0501378	0.0257879
SARS1|P49591	darkred	0.000371371	0.0430435	0.146611	0.00029095	0.661346	0.999939	0.348844	0.0605537	0.0333745	0.0592944	-0.0271793	-0.00125933	0.0259199
TICAM2|Q86XR7	greenyellow	0.000372517	0.0187742	0.763545	0.00107859	0.127965	0.939028	0.0639737	0.168515	0.0380612	0.135737	-0.130454	-0.0327778	0.0976759
PON1|P27169	skyblue	0.000375647	0.00350976	0.00436728	0.0258153	0.6904	0.312276	0.828807	0.685701	0.461421	0.346818	-0.22428	-0.338883	-0.114603
GNG8|Q9UK08	yellow	0.000375671	0.0349322	0.0104741	0.00071973	0.949575	0.996474	0.96022	0.418622	0.333635	0.385795	-0.0849867	-0.032827	0.0521598
ACOT9|Q9Y305	greenyellow	0.000376047	0.0152939	0.384682	0.000692838	0.249732	0.940537	0.195534	0.115044	0.0415105	0.093384	-0.073534	-0.0216605	0.0518735
HERC3|Q15034	magenta	0.000376362	0.0311631	0.124916	0.000363844	0.619491	0.99657	0.421548	-0.336119	-0.183443	-0.310384	0.152676	0.0257343	-0.126942
BUD31|P41223	cyan	0.000377189	0.00112375	0.0215752	0.022733	0.298143	0.182021	0.991368	0.110774	0.0578087	0.0520327	-0.0529649	-0.0587409	-0.00577602
OGDH|Q02218	turquoise	0.000378021	0.102651	0.000937158	0.00363726	0.985915	0.99913	0.889558	-0.0586891	-0.0678259	-0.055265	-0.00913677	0.00342408	0.0125609
RASA2|Q15283	pink	0.000378121	0.0665758	0.839252	0.0152986	0.0202361	0.93087	0.00269803	-0.107582	0.0246744	-0.0814905	0.132256	0.0260911	-0.106165
TP53BP1|Q12888	cyan	0.00038179	0.0053781	0.00358247	0.0171736	0.78587	0.433652	0.861905	0.122027	0.0867655	0.0673177	-0.0352617	-0.0547095	-0.0194478
CA3|P07451	skyblue	0.000383963	0.149879	0.0259196	0.000241876	0.998348	0.957165	0.753689	0.291384	0.267623	0.360906	-0.0237614	0.0695213	0.0932827
ARHGAP5|Q13017	midnightblue	0.000384588	0.0104163	0.124775	0.000823932	0.395226	0.885583	0.543927	-0.0643036	-0.0308929	-0.0494866	0.0334107	0.014817	-0.0185937
LRRC59|Q96AG4	turquoise	0.00038589	0.00995235	0.95094	0.00352112	0.0389317	0.748864	0.0456753	-0.0914379	-0.010521	-0.0626062	0.0809169	0.0288317	-0.0520852
ITM2B|Q9Y287	salmon	0.000386094	0.0170546	0.0300587	0.00083503	0.728684	0.942118	0.877198	0.0977251	0.0625338	0.0792782	-0.0351913	-0.0184469	0.0167444
PRRT1|Q99946	red	0.000387249	0.0228193	0.071845	0.000505424	0.65197	0.981303	0.621312	-0.133184	-0.0775131	-0.115718	0.0556707	0.0174661	-0.0382046
ADAM9|Q13443	brown	0.000390169	0.00560575	0.563998	0.00203189	0.0884327	0.70033	0.187395	-0.0932469	-0.024775	-0.0631668	0.068472	0.0300802	-0.0383918
OPRM1|P35372	darkorange	0.000390645	0.0103159	0.623845	0.00154907	0.0972448	0.722716	0.137907	0.172389	0.0409472	0.115457	-0.131442	-0.0569327	0.0745094
NUP37|Q8NFH4	darkgrey	0.000390754	0.000220496	0.979827	0.339715	0.00108719	0.00860448	0.671838	0.112788	0.00706778	0.0275593	-0.10572	-0.0852283	0.0204915
ARL8A|Q96BM9	lightgreen	0.000394987	0.0315125	0.148365	0.000381282	0.588031	0.996398	0.381064	0.0649091	0.0341733	0.0598491	-0.0307357	-0.00506002	0.0256757
NXF1|Q9UBU9	salmon	0.000396025	0.100401	0.106719	0.000204414	0.890784	0.985315	0.384701	0.0602078	0.0408085	0.0693001	-0.0193993	0.00909223	0.0284915
RPL32|P62910	darkolivegreen	0.000401235	0.024638	0.00956857	0.00127355	0.914308	0.956719	0.994567	-0.103647	-0.0790611	-0.0852303	0.0245864	0.0184172	-0.00616918
FRZB|Q92765	grey	0.000401314	0.00503211	0.416449	0.744992	0.000215045	0.0325891	0.0722579	0.30506	-0.0950333	0.0563313	-0.400093	-0.248729	0.151365
LZTS3|O60299	pink	0.000403946	0.0979861	0.0547338	0.000241077	0.948904	0.989417	0.579857	-0.122545	-0.0928497	-0.139008	0.0296949	-0.0164634	-0.0461583
GRM4|Q14833	grey60	0.000404605	0.106119	0.999984	0.00176412	0.136035	0.999999	0.00637129	0.0779746	0.000827937	0.0783923	-0.0771467	0.000417672	0.0775643
PRNP|P04156	grey60	0.000405568	0.123969	0.00740673	0.00054984	0.999994	0.992015	0.9819	0.0928116	0.0939053	0.104681	0.00109364	0.0118695	0.0107758
FCGBP|Q9Y6R7	green	0.00040817	0.0772566	0.0123604	0.000515297	0.991925	0.999772	0.944395	-0.713239	-0.626086	-0.738487	0.0871532	-0.0252477	-0.112401
GAK|O14976	grey60	0.00041034	0.0673401	0.866989	0.0141552	0.0229268	0.937265	0.00304859	0.0556759	-0.0118726	0.0426187	-0.0675485	-0.0130572	0.0544913
SLC6A9|P48067	yellow	0.000410883	0.0359315	0.803033	0.000848076	0.183915	0.990456	0.0458428	0.1731	0.0393028	0.153988	-0.133797	-0.0191122	0.114685
RBBP6|Q7Z6E9	cyan	0.00041089	0.0624365	0.00105339	0.00484207	0.997564	0.984781	0.860776	0.0867816	0.0936117	0.0746137	0.00683008	-0.0121679	-0.018998
PRKACA|P17612	grey60	0.000411069	0.0210638	0.683056	0.000944734	0.166977	0.955791	0.0818676	0.0809259	0.0211114	0.0667122	-0.0598145	-0.0142137	0.0456008
GLS|O94925	turquoise	0.000411082	0.00751229	0.920922	0.0040358	0.0368911	0.6795	0.0646856	-0.122327	-0.0162821	-0.080479	0.106045	0.041848	-0.0641969
LACTB2|Q53H82	yellow	0.000413027	0.0939318	0.807703	0.000484388	0.349257	0.997922	0.0311226	0.0913678	0.0239367	0.0983876	-0.0674312	0.00701982	0.074451
FXYD6|Q9H0Q3	lightyellow	0.000413722	0.968067	0.000890304	0.00623638	0.150434	0.377573	0.813983	0.0161873	0.0945132	0.073097	0.0783259	0.0569097	-0.0214162
SLC4A1AP|Q9BWU0	salmon	0.00041475	0.0190827	0.16109	0.000569948	0.463605	0.967096	0.41365	0.0978261	0.0474696	0.0825321	-0.0503565	-0.015294	0.0350625
HSPA1B|P0DMV9	lightgreen	0.000416105	0.174839	0.00642818	0.000543267	0.996529	0.969244	0.987155	0.137922	0.152896	0.168277	0.0149732	0.0303541	0.0153809
GLRX|P35754	lightgreen	0.000420923	0.155374	0.0123577	0.000386041	0.999998	0.969655	0.923311	0.083955	0.0847294	0.101834	0.000774393	0.0178792	0.0171049
LANCL1|O43813	yellow	0.000424457	0.0175697	0.627143	0.00101239	0.166474	0.935479	0.104659	0.0926009	0.0255543	0.0743555	-0.0670466	-0.0182454	0.0488012
TMEM9B|Q9NQ34	greenyellow	0.000424954	0.0229639	0.680823	0.000920303	0.177843	0.963755	0.0813085	0.059986	0.0158653	0.0500643	-0.0441207	-0.00992167	0.034199
KPNB1|Q14974	greenyellow	0.000427903	0.169796	0.9933	0.000938605	0.274245	0.985902	0.00797598	0.0300934	0.00266872	0.0351095	-0.0274247	0.00501612	0.0324408
HTR1A|P08908	greenyellow	0.000428997	0.0477794	0.999955	0.00369749	0.0571948	0.968588	0.0090334	0.207886	-0.00272749	0.171801	-0.210614	-0.0360854	0.174528
ARF4|P18085	tan	0.0004292	0.114682	0.0189682	0.000361794	0.996497	0.988941	0.859936	0.0479537	0.0431989	0.0546983	-0.00475477	0.0067446	0.0114994
SFRP1|Q8N474	grey	0.00042966	0.0492737	0.0820374	0.882238	0.000438927	0.142817	0.0138165	0.453006	-0.285932	0.0794682	-0.738938	-0.373538	0.3654
SLC12A6|Q9UHW9	lightcyan	0.000430389	0.00187845	0.82631	0.405229	0.000410199	0.0372567	0.110185	0.0664249	-0.0106111	0.0174702	-0.0770359	-0.0489547	0.0280812
SPOCK2|Q92563	greenyellow	0.000433604	0.00701014	0.857334	0.0961988	0.00190619	0.259522	0.0221227	0.190901	-0.0315921	0.0840888	-0.222494	-0.106813	0.115681
GAPVD1|Q14C86	salmon	0.000434908	0.247601	0.0875965	0.000166432	0.995693	0.841147	0.40721	0.0303758	0.0264778	0.0438497	-0.00389801	0.0134739	0.0173719
TGFBR3|Q03167	lightgreen	0.000436181	0.052122	0.868188	0.000856602	0.202117	0.998534	0.0323617	0.134248	0.0273886	0.12594	-0.106859	-0.00830814	0.0985511
BTBD17|A6NE02	turquoise	0.000436577	0.136984	0.0452103	0.000242368	0.985893	0.966717	0.628115	-0.378729	-0.31614	-0.459724	0.0625894	-0.0809943	-0.143584
EML1|O00423	red	0.000437823	0.0492588	0.998367	0.00470208	0.0485472	0.961604	0.00773586	-0.0918786	0.00400881	-0.0746807	0.0958874	0.017198	-0.0786895
CD99L2|Q8TCZ2	greenyellow	0.000438012	0.0289073	0.401356	0.000546107	0.345824	0.989872	0.16464	0.103587	0.0396144	0.0922491	-0.0639723	-0.0113376	0.0526347
UNKL|Q9H9P5	salmon	0.000438601	0.0037409	0.0250922	0.00415632	0.435231	0.539242	0.987959	0.135984	0.0753372	0.0838714	-0.0606472	-0.0521129	0.00853423
RET|P07949	salmon	0.000445331	0.0167153	0.0622961	0.000744356	0.624848	0.953386	0.715601	0.209379	0.121951	0.173004	-0.0874282	-0.0363744	0.0510538
CNNM4|Q6P4Q7	red	0.000447443	0.00373381	0.468386	0.854162	0.000191173	0.0175885	0.13458	-0.110708	0.0316993	-0.0158064	0.142407	0.0949016	-0.0475056
GSTA2|P09210	blue	0.000447694	0.0145244	0.0240778	0.00119649	0.690214	0.91696	0.88969	-1.22283	-0.770685	-0.963936	0.452141	0.25889	-0.193252
C8A|P07357	skyblue	0.000449513	0.0132431	0.011812	0.00257435	0.771902	0.804379	0.998926	0.512991	0.346731	0.362819	-0.16626	-0.150172	0.016088
GRK6|P43250	grey60	0.000449515	0.686147	0.0903131	0.000162446	0.960982	0.386968	0.396376	0.0286104	0.04183	0.0697608	0.0132196	0.0411505	0.0279309
CYB5A|P00167	purple	0.000449934	0.0446777	0.930665	0.00124764	0.145001	0.991893	0.0266579	0.0580933	0.00909352	0.0518362	-0.0489998	-0.00625715	0.0427427
SSTR2|P30874	grey	0.000451584	0.308403	0.00341179	0.000834723	0.917984	0.899817	0.999986	0.131747	0.18247	0.184243	0.0507226	0.0524955	0.0017729
PHB2|Q99623	turquoise	0.000453385	0.00185285	0.0305649	0.0112407	0.325237	0.307289	0.99995	-0.107162	-0.0555754	-0.0566048	0.0515871	0.0505577	-0.0010294
TPGS1|Q6ZTW0	blue	0.000454045	0.46577	0.0018812	0.00138153	0.734488	0.812555	0.993286	-0.0615534	-0.10666	-0.0989208	-0.045107	-0.0373674	0.00773958
CLPTM1|O96005	magenta	0.00045624	0.0782324	0.0629971	0.000304275	0.907845	0.998002	0.578684	-0.0756507	-0.0538087	-0.0812008	0.021842	-0.00555014	-0.0273922
VWA1|Q6PCB0	steelblue	0.000457813	0.120083	0.179263	0.000218399	0.854058	0.97508	0.265396	-0.154562	-0.0968293	-0.183606	0.0577324	-0.0290441	-0.0867766
RENBP|P51606	saddlebrown	0.000457919	0.00439697	0.800197	0.210115	0.000887663	0.123842	0.040828	0.363403	-0.0659816	0.128647	-0.429385	-0.234756	0.194629
PTGR1|Q14914	greenyellow	0.000458315	0.00828817	0.72191	0.00235991	0.0789257	0.757105	0.120522	0.269154	0.0597691	0.187033	-0.209385	-0.0821211	0.127264
KIF5B|P33176	green	0.000459185	0.0115496	0.785318	0.00208437	0.0848067	0.827055	0.087262	-0.0491396	-0.010093	-0.0356775	0.0390466	0.0134621	-0.0255845
COX5B|P10606	turquoise	0.00046089	0.0208651	0.185651	0.000614929	0.453251	0.970698	0.383293	-0.10327	-0.0489183	-0.0876045	0.0543518	0.0156656	-0.0386862
MYO10|Q9HD67	midnightblue	0.000463027	0.0255561	0.198673	0.000539196	0.48134	0.98523	0.346282	-0.177493	-0.0846998	-0.15573	0.0927928	0.0217628	-0.07103
HNRNPUL2|Q1KMD3	darkgreen	0.000466488	0.000864558	0.0182407	0.278191	0.282996	0.0309512	0.537693	0.0851606	0.0444925	0.0243986	-0.0406681	-0.060762	-0.0200938
TRIM72|Q6ZMU5	greenyellow	0.000468922	0.133236	0.956937	0.00550651	0.0761495	0.999704	0.0029227	0.0781226	-0.0124785	0.0747689	-0.090601	-0.00335369	0.0872474
BRD2|P25440	salmon	0.000470512	0.0225721	0.0254582	0.000980595	0.803514	0.960005	0.91604	0.160316	0.108327	0.132916	-0.0519895	-0.0274	0.0245895
PPP1R16B|Q96T49	blue	0.000471252	0.45706	0.0570111	0.000182697	0.993403	0.623428	0.528798	-0.0418921	-0.0497651	-0.076237	-0.00787298	-0.0343449	-0.0264719
NUDT4B|A0A024RBG1	magenta	0.000472261	0.0338544	0.438346	0.000521618	0.38168	0.997567	0.159393	-0.141322	-0.0549251	-0.131603	0.086397	0.00971931	-0.0766777
BPGM|P07738	skyblue	0.000473553	0.0729804	0.0475536	0.000358987	0.923771	0.999355	0.673769	0.118447	0.0869572	0.124324	-0.03149	0.00587655	0.0373666
SESN3|P58005	magenta	0.000474969	0.0165462	0.0066811	0.00324921	0.892539	0.846436	0.999505	-0.188859	-0.142335	-0.137543	0.0465233	0.0513158	0.00479249
SMAP2|Q8WU79	pink	0.000475286	0.0076468	0.0895605	0.00152952	0.396363	0.785988	0.733363	-0.0845035	-0.0419937	-0.0602662	0.0425099	0.0242373	-0.0182726
SFXN4|Q6P4A7	turquoise	0.000476306	0.0401397	0.0225009	0.000701645	0.907878	0.995838	0.901808	-0.140651	-0.104079	-0.12875	0.0365717	0.0119005	-0.0246712
PC|P11498	turquoise	0.000477051	0.00388162	0.0632915	0.00330439	0.337875	0.574443	0.904746	-0.126754	-0.0628248	-0.0798434	0.0639289	0.0469103	-0.0170186
MIEF1|L0R8F8	blue	0.000482812	0.0914384	0.0683882	0.000303707	0.901519	0.996762	0.513166	-0.150544	-0.105058	-0.163927	0.0454865	-0.0133826	-0.0588691
GOT2|P00505	turquoise	0.000484266	0.284456	0.00265431	0.00117374	0.917174	0.936378	0.999285	-0.129527	-0.178215	-0.17196	-0.0486883	-0.042433	0.00625534
CLIC5|Q9NZA1	pink	0.000487227	0.0667295	0.101363	0.00032805	0.82161	0.999649	0.463578	-0.198804	-0.126578	-0.206732	0.0722259	-0.00792802	-0.0801539
MRPL42|Q9Y6G3	blue	0.000490066	0.00572117	0.142739	0.00191787	0.276963	0.710399	0.63981	-0.147744	-0.0650214	-0.100729	0.0827227	0.0470152	-0.0357075
TTC33|Q6PID6	darkgreen	0.000490926	0.0429129	0.0720713	0.000457908	0.783796	0.999201	0.605405	0.101754	0.0643625	0.0967615	-0.0373917	-0.00499268	0.032399
STAT2|P52630	midnightblue	0.000491571	0.0286907	0.176864	0.000535712	0.53095	0.989916	0.378278	-0.160864	-0.080252	-0.143301	0.0806124	0.0175631	-0.0630493
FAHD1|Q6P587	turquoise	0.000492987	0.00182548	0.997418	0.0424791	0.00461	0.179979	0.122954	-0.222463	-0.00799783	-0.0997667	0.214465	0.122696	-0.0917689
PHYHIPL|Q96FC7	royalblue	0.000494421	0.61182	0.000237288	0.690088	0.371164	0.948525	0.00791583	0.0368525	0.0875727	0.0205524	0.0507202	-0.0163001	-0.0670203
DPP6|P42658	red	0.000494845	0.0106558	0.69404	0.00200204	0.101453	0.817319	0.121325	-0.154547	-0.0367607	-0.111619	0.117786	0.0429274	-0.0748585
STAG1|Q8WVM7	darkgrey	0.00049682	0.000877109	0.12823	0.0168734	0.104763	0.180568	0.955252	0.128942	0.0499402	0.061635	-0.079002	-0.0673071	0.0116949
ETFA|P13804	turquoise	0.000496931	0.00196378	0.0225023	0.0166439	0.373064	0.275531	0.997987	-0.123445	-0.0668549	-0.0627503	0.0565905	0.0606951	0.00410457
GLO1|Q04760	lightgreen	0.000497622	0.0671697	0.916602	0.0126149	0.0287746	0.943842	0.00412231	0.0919248	-0.0164103	0.0712239	-0.108335	-0.0207009	0.0876342
SAFB2|Q14151	cyan	0.000499761	0.0164235	0.408857	0.00096051	0.247772	0.931158	0.210541	0.118017	0.0417934	0.0943897	-0.0762236	-0.0236274	0.0525962
OCRL|Q01968	saddlebrown	0.000499856	0.0338549	0.852908	0.0305975	0.0101065	0.738773	0.00615835	0.106568	-0.0213336	0.0671054	-0.127901	-0.0394624	0.088439
OMG|P23515	yellow	0.0005024	0.0675111	0.00716149	0.00109353	0.996123	0.999664	0.99738	0.129623	0.11755	0.124518	-0.0120733	-0.00510506	0.00696828
SLC26A11|Q86WA9	greenyellow	0.000504911	0.00437324	0.259011	0.00259832	0.13218	0.595661	0.422761	0.283647	0.0988718	0.180975	-0.184776	-0.102673	0.0821031
ADH1B|P00325	grey	0.000505294	0.237135	0.0105213	0.000473033	0.993512	0.920491	0.95294	-0.38093	-0.436374	-0.508913	-0.0554433	-0.127982	-0.0725388
CD109|Q6YHK3	purple	0.000505742	0.00847103	0.998674	0.0109983	0.0169553	0.580305	0.0395965	0.295812	0.00972574	0.178947	-0.286086	-0.116865	0.169221
LRRC1|Q9BTT6	yellow	0.000506167	0.0362392	0.0278813	0.000808211	0.850017	0.985695	0.881584	0.180025	0.124461	0.157134	-0.0555639	-0.0228903	0.0326736
AAK1|Q2M2I8	pink	0.000506658	0.0841732	0.978859	0.00621312	0.0563227	0.988322	0.00475492	-0.0703515	0.00799867	-0.0608459	0.0783502	0.00950562	-0.0688446
SPTAN1|Q13813	grey60	0.000506884	0.0366986	0.124095	0.000481293	0.657412	0.997229	0.463601	0.0355933	0.0198869	0.0330004	-0.0157064	-0.00259291	0.0131135
S100A10|P60903	steelblue	0.00051034	0.470956	0.000714851	0.00503166	0.62019	0.912764	0.814139	-0.162133	-0.303327	-0.235662	-0.141195	-0.0735291	0.0676655
FBP1|P09467	green	0.00051048	0.0396	0.00219505	0.00573972	0.996144	0.91905	0.930781	-0.278369	-0.254515	-0.21218	0.0238545	0.0661886	0.0423341
COX6A1|P12074	turquoise	0.000511001	0.0200045	0.0900586	0.000775619	0.584034	0.959456	0.626934	-0.141199	-0.0777267	-0.117299	0.0634722	0.0238996	-0.0395727
SRCAP|Q6ZRS2	darkgrey	0.00051147	0.0150647	0.540748	0.00124329	0.180036	0.905886	0.156648	0.116897	0.0353007	0.0908728	-0.0815968	-0.0260247	0.0555721
SUMO3|P55854	darkred	0.000511822	0.359046	0.0384367	0.000234946	0.996975	0.750871	0.662438	0.0538741	0.0608514	0.0866216	0.0069772	0.0327475	0.0257703
FADS1|O60427	magenta	0.000518541	0.12918	0.0492639	0.000308165	0.987134	0.974349	0.693514	-0.2494	-0.209552	-0.297449	0.0398479	-0.0480495	-0.0878974
SULT1A4|P0DMN0	magenta	0.000522512	0.996465	0.00189852	0.00474033	0.147135	0.255947	0.946416	-0.0217508	-0.244514	-0.208305	-0.222763	-0.186555	0.0362083
R3HDM1|Q15032	greenyellow	0.00052281	0.018199	0.999993	0.00788675	0.0267329	0.775755	0.0213462	0.155239	0.000960196	0.10544	-0.154278	-0.0497985	0.10448
UBL7|Q96S82	midnightblue	0.00052953	0.0219966	0.914217	0.00225609	0.089779	0.914967	0.0458544	-0.0915594	-0.0141118	-0.0710511	0.0774476	0.0205084	-0.0569392
RGMB|Q6NW40	lightyellow	0.000532404	0.0628011	0.0301871	0.000542784	0.940333	1	0.8275	0.116333	0.0887518	0.11594	-0.0275812	-0.000392748	0.0271884
TMEM74B|Q9NUR3	greenyellow	0.000543457	0.0118022	0.67152	0.00175567	0.111302	0.865305	0.100817	0.225807	0.0576372	0.171289	-0.168169	-0.0545172	0.113652
ANKS1B|Q7Z6G8	red	0.000543548	0.0248686	0.090382	0.000720387	0.630149	0.976926	0.61443	-0.0866457	-0.0489454	-0.0742919	0.0377003	0.0123538	-0.0253465
PAQR9|Q6ZVX9	blue	0.00054402	0.413495	0.0128057	0.000404634	0.952493	0.80442	0.954357	-0.158027	-0.214233	-0.249275	-0.056206	-0.0912481	-0.0350421
DYNLT3|P51808	pink	0.000546513	0.208363	0.011107	0.715511	0.000724493	0.0480451	0.133834	-0.0479462	0.0526637	0.016076	0.10061	0.0640222	-0.0365877
C18orf32|Q8TCD1	orange	0.000547207	0.0274871	0.831179	0.0439732	0.00733096	0.640623	0.00788575	-0.106067	0.0218258	-0.0618092	0.127893	0.0442581	-0.083635
RNF113A|O15541	royalblue	0.000549178	0.000788846	0.0380565	0.0360865	0.1762	0.125769	0.998658	0.281987	0.132488	0.125034	-0.149499	-0.156953	-0.00745411
ARHGAP42|A6NI28	green	0.000551289	0.66323	0.0398112	0.000262823	0.90691	0.453773	0.670462	-0.0484665	-0.0781923	-0.111094	-0.0297258	-0.0626279	-0.0329021
FLOT1|O75955	greenyellow	0.000559068	0.58356	0.875359	0.000374477	0.887399	0.56839	0.0175552	0.108262	0.0440053	0.218562	-0.0642568	0.1103	0.174557
FXR2|P51116	orange	0.000560751	0.00891842	0.209955	0.0015518	0.280286	0.810853	0.482846	-0.0667778	-0.0279038	-0.0483025	0.038874	0.0184753	-0.0203987
MGAT5|Q09328	salmon	0.000562241	0.293283	0.930253	0.000637703	0.550994	0.88938	0.0123015	0.0757111	0.0175286	0.106264	-0.0581825	0.030553	0.0887355
RAB26|Q9ULW5	greenyellow	0.000563689	0.242013	0.126522	0.000215689	0.985151	0.866078	0.348646	0.0987734	0.0795855	0.139456	-0.0191879	0.0406826	0.0598706
HECTD1|Q9ULT8	midnightblue	0.000564019	0.00533775	0.0543922	0.00333951	0.412431	0.634798	0.926942	-0.0730113	-0.038136	-0.0472746	0.0348753	0.0257367	-0.00913862
FN3KRP|Q9HA64	salmon	0.000564617	0.00635847	0.237414	0.00211945	0.215583	0.719403	0.491704	0.184149	0.0719177	0.125802	-0.112232	-0.0583476	0.053884
GMPR2|Q9P2T1	darkred	0.00056942	0.0534059	0.760911	0.0380673	0.0118075	0.807743	0.0044013	0.159353	-0.041586	0.10403	-0.20094	-0.0553238	0.145616
ARMH3|Q5T2E6	lightgreen	0.000569954	0.537795	0.0657526	0.0002203	0.984897	0.559842	0.519772	0.0363106	0.0462433	0.0716783	0.0099327	0.0353677	0.025435
YY1|P25490	darkgreen	0.000573375	0.0593768	0.00308163	0.00313839	0.999618	0.986618	0.986614	0.0740841	0.070978	0.0641949	-0.00310607	-0.00988917	-0.0067831
POLG|P54098	blue	0.000573462	0.0437232	0.0992114	0.000521067	0.736599	0.998912	0.538435	-0.156774	-0.0938874	-0.148221	0.0628863	0.00855307	-0.0543332
SERINC3|Q13530	lightyellow	0.000579374	0.047671	0.00108827	0.016086	0.999999	0.877632	0.685924	0.072381	0.072707	0.0517411	0.000325983	-0.0206399	-0.0209659
PANK2|Q9BZ23	greenyellow	0.000581512	0.175722	0.999997	0.00193241	0.211155	0.9954	0.00656284	0.0529467	0.000372591	0.0590248	-0.0525742	0.00607802	0.0586522
SEPTIN11|Q9NVA2	red	0.000582954	0.0314613	0.992481	0.0110597	0.0257668	0.841699	0.0116813	-0.0634938	0.00435439	-0.0445995	0.0678482	0.0188943	-0.0489539
TLN2|Q9Y4G6	red	0.000584213	0.288182	0.417347	0.000236857	0.899022	0.825642	0.101504	-0.0465008	-0.0275931	-0.0689693	0.0189077	-0.0224685	-0.0413762
ZC3H7B|Q9UGR2	midnightblue	0.000587266	0.0117732	0.281345	0.00135825	0.270567	0.865924	0.366567	-0.0765402	-0.0301615	-0.0575476	0.0463787	0.0189926	-0.0273861
FASTKD5|Q7L8L6	turquoise	0.000587495	0.0370745	0.0801634	0.000624506	0.736876	0.995246	0.62477	-0.186519	-0.113462	-0.170195	0.0730562	0.0163237	-0.0567325
ENG|P17813	green	0.000587796	0.0275546	0.0411473	0.00085111	0.780715	0.987352	0.786436	-0.263465	-0.172435	-0.232567	0.0910295	0.0308973	-0.0601321
UQCRH|P07919	turquoise	0.000588142	0.0425114	0.0579206	0.000624048	0.813228	0.997716	0.707628	-0.0937353	-0.0613639	-0.0872033	0.0323714	0.00653193	-0.0258394
ADGRB1|O14514	pink	0.000588992	0.0310253	0.209463	0.000644155	0.511953	0.989702	0.354662	-0.090831	-0.0438176	-0.0807399	0.0470134	0.0100911	-0.0369223
LPIN3|Q9BQK8	brown	0.00059064	0.019724	0.00265136	0.0114149	0.959401	0.719324	0.859103	-0.377785	-0.311801	-0.244022	0.065984	0.133763	0.0677794
FUBP3|Q96I24	brown	0.00059589	0.0523457	0.0151807	0.00102092	0.962872	0.997616	0.968004	-0.120262	-0.0968829	-0.111493	0.0233787	0.00876858	-0.0146101
ELFN1|P0C7U0	pink	0.000596187	0.0177035	0.734002	0.00182567	0.13193	0.901178	0.0991966	-0.171614	-0.0405204	-0.13198	0.131093	0.0396338	-0.0914594
ILKAP|Q9H0C8	darkgrey	0.000598035	0.041738	0.00143826	0.0127463	0.999742	0.876552	0.773639	0.0778835	0.0751692	0.0560267	-0.00271427	-0.0218568	-0.0191425
SCYL2|Q6P3W7	grey60	0.000598414	0.986858	0.142494	0.000339993	0.693655	0.117009	0.376633	0.00930993	0.0408698	0.0714497	0.0315599	0.0621398	0.0305799
HBD|P02042	skyblue	0.000599254	0.0617591	0.0190493	0.000812824	0.965477	0.999792	0.93418	0.392901	0.316504	0.379914	-0.0763976	-0.0129871	0.0634105
PHB|P35232	turquoise	0.000603648	0.00202794	0.0422295	0.0141286	0.297461	0.296678	0.999598	-0.106084	-0.0530001	-0.0550625	0.0530834	0.051021	-0.00206233
CACNA1B|Q00975	grey60	0.000604608	0.0885315	0.978262	0.00153489	0.189532	0.999972	0.017358	0.0939853	0.0108885	0.0922888	-0.0830969	-0.00169655	0.0814003
ARMCX5|Q6P1M9	magenta	0.000605445	0.172428	0.00166377	0.00399107	0.990272	0.999907	0.933975	-0.354263	-0.408305	-0.343311	-0.0540427	0.010952	0.0649947
CCDC177|Q9NQR7	darkorange	0.000607702	0.0165875	0.172576	0.00104814	0.422239	0.927476	0.483747	0.142533	0.0669365	0.113414	-0.0755964	-0.0291192	0.0464772
EPB41|P11171	skyblue	0.000608079	0.00917369	0.928877	0.00563391	0.0415982	0.679821	0.0762871	0.188179	0.0245692	0.122546	-0.163609	-0.0656328	0.0979767
PPM1J|Q5JR12	darkorange	0.000609556	0.00327606	0.892039	0.0122507	0.0216696	0.387286	0.157739	0.207551	0.0287959	0.11378	-0.178755	-0.0937706	0.0849843
NAV3|Q8IVL0	pink	0.000609765	0.0502991	0.998048	0.00329664	0.0858679	0.976097	0.0162643	-0.134913	-0.00627045	-0.113465	0.128643	0.0214483	-0.107194
VAT1L|Q9HCJ6	grey60	0.000610497	0.182262	0.449807	0.000304487	0.765672	0.941517	0.102528	0.147223	0.0738297	0.188385	-0.0733929	0.041162	0.114555
SDF2|Q99470	turquoise	0.00061052	0.130315	0.991191	0.00147657	0.227344	0.999063	0.0122891	-0.0880794	-0.00807275	-0.0936084	0.0800066	-0.00552908	-0.0855357
MT-ND3|P03897	turquoise	0.000612199	0.212621	0.0686121	0.000278534	0.994979	0.910992	0.543323	-0.0963782	-0.0839088	-0.129119	0.0124694	-0.0327413	-0.0452107
CAMSAP2|Q08AD1	darkorange	0.000613496	0.00719726	0.95706	0.00828283	0.0284564	0.583611	0.0778433	0.0855508	0.00908788	0.0524241	-0.0764629	-0.0331267	0.0433362
WDR7|Q9Y4E6	red	0.000619997	0.00125469	0.485488	0.0156724	0.0379031	0.224785	0.555848	-0.0909179	-0.0234068	-0.0449715	0.0675111	0.0459464	-0.0215647
UBE4A|Q14139	yellow	0.000620393	0.0865199	0.32386	0.0003955	0.654106	0.997997	0.1867	0.0352219	0.0173514	0.0378548	-0.0178705	0.00263292	0.0205034
DNAJB6|O75190	salmon	0.000620719	0.099832	0.0183234	0.000662956	0.993359	0.998685	0.92244	0.0787353	0.0693028	0.0839831	-0.00943249	0.00524782	0.0146803
PRMT5|O14744	lightgreen	0.000621018	0.651169	0.251751	0.000204609	0.999569	0.441291	0.184599	0.0206077	0.0225683	0.0471611	0.00196061	0.0265534	0.0245928
HPS5|Q9UPZ3	magenta	0.000622715	0.189945	0.00398538	0.00118007	0.991265	0.987182	0.999963	-0.201185	-0.231273	-0.234351	-0.0300879	-0.0331662	-0.00307833
OAF|Q86UD1	brown	0.000623528	0.000445588	0.120274	0.0528791	0.0798925	0.0775564	0.999197	-0.336808	-0.132891	-0.14047	0.203917	0.196338	-0.00757871
TSPAN15|O95858	yellow	0.000623776	0.168188	0.0888983	0.00029296	0.97317	0.950798	0.482394	0.21522	0.168642	0.270652	-0.0465779	0.0554324	0.10201
NDUFB2|O95178	turquoise	0.000626788	0.0382882	0.318344	0.000645946	0.461034	0.995619	0.238023	-0.117572	-0.0512236	-0.107518	0.0663485	0.0100544	-0.0562941
NES|P48681	green	0.000627648	0.223906	0.00545238	0.00103925	0.982389	0.965344	0.999348	-0.142622	-0.171352	-0.17756	-0.0287302	-0.034938	-0.00620784
SLC25A42|Q86VD7	red	0.000627767	0.00126628	0.99999	0.140307	0.00200743	0.0720098	0.198726	-0.133961	0.000722009	-0.0473302	0.134683	0.0866304	-0.0480522
SENP8|Q96LD8	lightgreen	0.000629278	0.0445213	0.180531	0.000551111	0.626664	0.998858	0.376301	0.0700513	0.0369305	0.0661569	-0.0331208	-0.00389434	0.0292265
TBC1D8B|Q0IIM8	darkorange	0.000631533	0.573786	0.00154724	0.0030072	0.609856	0.795217	0.952458	0.0327077	0.0652613	0.0560682	0.0325536	0.0233605	-0.00919315
COQ9|O75208	turquoise	0.000632409	0.000920228	0.0289042	0.334846	0.241417	0.0267595	0.576305	-0.172686	-0.0856416	-0.0465747	0.0870445	0.126111	0.0390669
MDGA2|Q7Z553	pink	0.000632508	0.254242	0.927375	0.00620661	0.133506	0.996468	0.00228665	-0.0505773	0.011509	-0.0564534	0.0620863	-0.00587617	-0.0679625
RAB33A|Q14088	greenyellow	0.000637824	0.0102952	0.411882	0.00188943	0.186174	0.816856	0.283942	0.0742188	0.0249037	0.0536557	-0.0493151	-0.0205631	0.028752
TIAM2|Q8IVF5	greenyellow	0.00063894	0.0495614	0.0187679	0.00104049	0.946137	0.99656	0.952733	0.107264	0.0836453	0.0984877	-0.0236185	-0.00877623	0.0148423
SLCO1C1|Q9NYB5	midnightblue	0.000640167	0.655405	0.344735	0.000218357	0.999999	0.44344	0.129303	-0.125802	-0.124475	-0.288462	0.00132685	-0.16266	-0.163987
DRP2|Q13474	pink	0.000642291	0.140215	0.0530857	0.000385112	0.965605	0.987566	0.597707	-0.14657	-0.113749	-0.168954	0.0328213	-0.0223841	-0.0552054
RBM33|Q96EV2	salmon	0.000642332	0.0153332	0.426175	0.00141049	0.229731	0.899831	0.238492	0.0960049	0.0330947	0.0740805	-0.0629103	-0.0219244	0.0409858
COA6|Q5JTJ3	turquoise	0.000643876	0.0736977	0.983344	0.00194525	0.155928	0.99846	0.0187244	-0.0988724	-0.0101134	-0.0922943	0.088759	0.00657807	-0.0821809
PSMC6|P62333	darkred	0.000645923	0.071375	0.937242	0.0133726	0.0344554	0.947384	0.00538468	0.0447029	-0.00726165	0.0347696	-0.0519646	-0.00993337	0.0420312
PKP4|Q99569	grey60	0.00064776	0.0550094	0.999744	0.00388755	0.0813196	0.976861	0.0143677	0.0601558	0.00143648	0.0505695	-0.0587193	-0.00958634	0.049133
LY6H|O94772	lightyellow	0.000649516	0.987166	0.00234665	0.0208081	0.0383616	0.142467	0.7674	-0.0299044	0.222669	0.163076	0.252574	0.192981	-0.0595929
PYCR1|P32322	orange	0.000649884	0.00561393	0.500323	0.00403903	0.0890705	0.55812	0.302757	-0.289239	-0.0782424	-0.176349	0.210997	0.11289	-0.0981069
ATP2B2|Q01814	turquoise	0.000652507	0.83789	0.0609382	0.000317929	0.825112	0.299277	0.593823	-0.0255257	-0.0529315	-0.0792328	-0.0274059	-0.0537072	-0.0263013
SLC25A44|Q96H78	turquoise	0.000655655	0.0686704	0.0360904	0.000639355	0.937874	1	0.814198	-0.0905306	-0.0684277	-0.0905571	0.0221029	-2.64481e-05	-0.0221293
C12orf29|Q8N999	magenta	0.000661577	0.0750687	0.00115249	0.00925948	0.993694	0.982778	0.800371	-0.18299	-0.203357	-0.155397	-0.0203672	0.0275925	0.0479598
SH3GLB2|Q9NR46	black	0.000664126	0.000526551	0.652663	0.0687057	0.0120825	0.0646553	0.701832	-0.114931	-0.0226637	-0.043769	0.0922675	0.0711621	-0.0211053
ASPHD2|Q6ICH7	darkorange	0.00066493	0.00116661	0.159975	0.01835	0.10621	0.2032	0.933342	0.105652	0.0397568	0.051051	-0.0658953	-0.0546012	0.0112941
ATP1A1|P05023	turquoise	0.000665074	0.149821	0.241088	0.000311171	0.852476	0.966187	0.232584	-0.0644256	-0.0390736	-0.0785598	0.0253519	-0.0141342	-0.0394861
CHST15|Q7LFX5	midnightblue	0.000668241	0.00460042	0.0435348	0.00429346	0.421024	0.651765	0.934582	-0.209178	-0.113098	-0.138236	0.0960799	0.0709424	-0.0251375
LARS1|Q9P2J5	blue	0.000673228	0.039625	0.0877921	0.00070365	0.736024	0.995539	0.618717	-0.0730111	-0.0441057	-0.0666988	0.0289054	0.00631227	-0.0225931
MOG|Q16653	yellow	0.000673645	0.0769953	0.012879	0.00106658	0.991029	0.999979	0.979562	0.27378	0.239125	0.26941	-0.0346542	-0.00436927	0.030285
RBBP5|Q15291	darkgrey	0.000673704	0.0166256	0.176351	0.00120171	0.418459	0.919912	0.498382	0.0882187	0.0412207	0.0695189	-0.046998	-0.0186997	0.0282983
NDUFAF3|Q9BU61	turquoise	0.000677382	0.0456342	0.853314	0.0014398	0.191465	0.990402	0.0497983	-0.157812	-0.0329121	-0.139752	0.1249	0.01806	-0.10684
TDRD3|Q9H7E2	turquoise	0.000677748	0.990258	0.00811001	0.00180994	0.257731	0.196216	0.999581	-0.00944506	-0.0692105	-0.0714559	-0.0597654	-0.0620109	-0.00224546
SNRNP27|Q8WVK2	cyan	0.000677874	0.0106818	0.989449	0.00964409	0.0264445	0.653241	0.0478349	0.155102	0.0104259	0.0981608	-0.144677	-0.0569416	0.0877349
UBE2Z|Q9H832	lightyellow	0.000679104	1	0.00148884	0.0184063	0.0690294	0.256157	0.713861	-4.58957e-05	0.0490404	0.0351696	0.0490863	0.0352155	-0.0138708
AK5|Q9Y6K8	black	0.000679598	0.205323	0.0281095	0.216114	0.00150776	0.00999859	0.713659	-0.0686903	0.0674828	0.0420834	0.136173	0.110774	-0.0253994
DCUN1D2|Q6PH85	darkred	0.000680833	0.00136671	0.997706	0.0911948	0.00349233	0.100521	0.21377	0.263229	0.00889605	0.102009	-0.254333	-0.16122	0.0931128
SEC62|Q99442	turquoise	0.000683368	0.0238351	0.148328	0.000943147	0.526637	0.965658	0.513646	-0.0634449	-0.0322313	-0.0531019	0.0312136	0.010343	-0.0208706
FBXO45|P0C2W1	magenta	0.000689127	0.0791539	0.02792	0.000707185	0.967379	0.999971	0.871089	-0.0715557	-0.0573372	-0.0728321	0.0142184	-0.00127649	-0.0154949
MARK3|P27448	lightyellow	0.000692931	0.245437	0.00118405	0.00548943	0.890715	0.996275	0.869015	0.0425102	0.0594405	0.0474852	0.0169302	0.00497491	-0.0119553
CORO7|P57737	lightcyan	0.000695096	0.981039	0.00250399	0.0049422	0.191273	0.312857	0.953213	-0.0134988	-0.0874086	-0.0746941	-0.0739099	-0.0611953	0.0127145
SPTB|P11277	skyblue	0.000696657	0.00331981	0.150164	0.00561537	0.201818	0.482029	0.796865	0.178647	0.074067	0.10594	-0.10458	-0.0727068	0.031873
ZFYVE27|Q5T4F4	orange	0.000696927	0.131046	0.351148	0.000374201	0.741853	0.982231	0.16422	-0.0668804	-0.0346685	-0.078263	0.0322118	-0.0113826	-0.0435944
PHF5A|Q7RTV0	darkgrey	0.000697541	0.00165957	0.0520029	0.0223452	0.24676	0.225906	0.999974	0.0998723	0.0476353	0.0484	-0.0522371	-0.0514723	0.000764791
RANBP3|Q9H6Z4	darkgrey	0.00069962	0.00254661	0.54324	0.00912737	0.0536147	0.379052	0.400229	0.0908331	0.0231056	0.0502768	-0.0677276	-0.0405563	0.0271712
ASPH|Q12797	purple	0.000701831	0.00854636	0.781815	0.00441608	0.0684591	0.69434	0.138397	0.145136	0.029101	0.0959404	-0.116035	-0.0491951	0.0668394
CPSF2|Q9P2I0	darkgreen	0.000702996	0.000345758	0.979336	0.500082	0.00163165	0.00726446	0.816532	0.0724173	0.00470477	0.0152108	-0.0677125	-0.0572066	0.010506
AGPAT5|Q9NUQ2	turquoise	0.000704861	0.0161229	0.21707	0.00131044	0.371892	0.910964	0.445609	-0.0786354	-0.0346796	-0.0613576	0.0439557	0.0172778	-0.0266779
PFN2|P35080	black	0.000706304	0.998851	0.00058409	0.196511	0.0311484	0.511214	0.127221	-0.00276044	0.0514636	0.023156	0.054224	0.0259165	-0.0283076
RALGAPA1|Q6GYQ0	pink	0.000706849	0.0433439	0.954456	0.00236529	0.12574	0.976598	0.033224	-0.0409481	-0.00548187	-0.0346266	0.0354662	0.00632149	-0.0291447
NDUFAF7|Q7L592	blue	0.000713561	0.0318781	0.369045	0.00089266	0.385591	0.984655	0.231685	-0.154494	-0.0620272	-0.134745	0.0924672	0.0197498	-0.0727173
FBL|P22087	darkgrey	0.000713982	0.195364	0.514517	0.000375713	0.745765	0.94108	0.0904182	0.057635	0.0273389	0.0740825	-0.0302961	0.0164474	0.0467436
TOMM5|Q8N4H5	pink	0.000717967	0.148961	0.267844	0.000344998	0.832381	0.970061	0.218002	-0.066135	-0.0387875	-0.0800181	0.0273475	-0.0138831	-0.0412306
PALM2|Q8IXS6	lightyellow	0.00072076	0.730036	0.00270013	0.214578	0.00576175	0.11746	0.269964	-0.0284471	0.0675516	0.0332533	0.0959987	0.0617004	-0.0342983
DST|Q03001	lightgreen	0.000722825	0.0347326	0.835299	0.00177008	0.165227	0.971024	0.0625641	0.0707547	0.0148675	0.0593454	-0.0558872	-0.0114093	0.0444778
NAA20|P61599	yellow	0.000726727	0.0165959	0.107139	0.0014171	0.513015	0.909583	0.673867	0.088475	0.0461115	0.0688588	-0.0423635	-0.0196162	0.0227473
KIF17|Q9P2E2	magenta	0.00072729	0.0378142	0.181931	0.000680598	0.599168	0.997733	0.384535	-0.402298	-0.210497	-0.374933	0.191801	0.0273651	-0.164436
GGACT|Q9BVM4	purple	0.000730454	0.0271806	0.97298	0.0219604	0.0166836	0.735042	0.013895	0.136114	-0.0142226	0.0868368	-0.150337	-0.0492772	0.101059
BACE2|Q9Y5Z0	greenyellow	0.000730653	0.0220066	0.63992	0.00141609	0.199778	0.952978	0.126437	0.387337	0.111709	0.318769	-0.275627	-0.068568	0.207059
P4HTM|Q9NXG6	white	0.000731704	0.00798644	0.886613	0.00662906	0.0454182	0.632363	0.110758	-0.251744	-0.0385987	-0.159243	0.213145	0.0925008	-0.120644
CDKN2AIP|Q9NXV6	darkgreen	0.000731707	0.0052303	0.0957137	0.00421405	0.323426	0.603337	0.85994	0.101606	0.0481176	0.0643593	-0.0534885	-0.0372469	0.0162416
RPUSD3|Q6P087	blue	0.000733702	0.0434544	0.418406	0.000788646	0.417376	0.996384	0.185754	-0.317133	-0.125843	-0.291253	0.19129	0.0258803	-0.16541
GNG11|P61952	magenta	0.000734303	0.320152	0.0351324	0.000354109	0.997593	0.741721	0.642708	-0.103303	-0.114986	-0.164342	-0.0116832	-0.0610398	-0.0493566
DCTN6|O00399	darkred	0.000734462	0.315876	0.00208565	0.00288897	0.875679	0.961683	0.97315	0.0430983	0.0626839	0.0552999	0.0195856	0.0122015	-0.00738406
MCTS1|Q9ULC4	lightyellow	0.000737635	0.0832178	0.0772523	0.349286	0.000882812	0.00450973	0.792961	-0.0567703	0.039449	0.0244488	0.0962193	0.0812191	-0.0150002
HMGB3|O15347	white	0.000740671	0.475583	0.0617101	0.000299601	0.997604	0.668886	0.475437	-0.103774	-0.117703	-0.18579	-0.0139291	-0.0820162	-0.068087
FA2H|Q7L5A8	yellow	0.000748141	0.0597672	0.00977147	0.00179804	0.986957	0.995432	0.998335	0.268236	0.231238	0.243375	-0.0369978	-0.0248607	0.012137
DCAF8|Q5TAQ9	magenta	0.000751313	0.081479	0.176626	0.000481309	0.772292	0.999384	0.36423	-0.162614	-0.0949616	-0.170714	0.0676528	-0.00809974	-0.0757525
AKR7A2|O43488	lightgreen	0.000753708	0.294943	0.0315615	0.000431736	0.999132	0.865264	0.790234	0.104016	0.112254	0.14974	0.00823811	0.0457241	0.037486
SSH3|Q8TE77	darkturquoise	0.00075558	0.00987849	0.900417	0.0980747	0.00343959	0.309813	0.0300595	0.133594	-0.0199183	0.0606608	-0.153513	-0.0729335	0.0805792
KBTBD7|Q8WVZ9	salmon	0.000757388	0.0058823	0.0305432	0.00703001	0.518216	0.56398	0.997612	0.12953	0.0741157	0.0791256	-0.0554141	-0.0504043	0.00500988
SNUPN|O95149	blue	0.000757527	0.080661	0.301596	0.000510955	0.654162	0.999578	0.227866	-0.144806	-0.072256	-0.151152	0.0725505	-0.0063459	-0.0788964
KNDC1|Q76NI1	blue	0.000759456	0.0371891	0.18844	0.000786353	0.575806	0.99266	0.413663	-0.138641	-0.0704773	-0.124576	0.0681633	0.0140647	-0.0540986
PRPF18|Q99633	salmon	0.000759954	0.0764006	0.540554	0.000668758	0.469158	0.999981	0.112821	0.085448	0.0322641	0.0867694	-0.0531839	0.00132135	0.0545052
SAR1A|Q9NR31	tan	0.000762848	0.845689	0.0723595	0.00373727	0.0817877	0.0177679	0.896473	-0.0136816	0.028126	0.036165	0.0418076	0.0498466	0.00803896
MCAM|P43121	yellow	0.000767293	0.042406	0.00169458	0.0182287	0.999463	0.845268	0.737463	0.163969	0.156649	0.113584	-0.00731958	-0.0503851	-0.0430655
H2AX|P16104	darkgrey	0.000767296	0.00613988	0.186234	0.00339786	0.247012	0.660036	0.652503	0.132731	0.0552008	0.0869381	-0.0775303	-0.0457929	0.0317374
CACYBP|Q9HB71	tan	0.000767727	0.924585	0.00246324	0.00421219	0.289196	0.429743	0.962447	0.0287631	0.1142	0.0988588	0.0854366	0.0700957	-0.0153409
NXPH3|O95157	turquoise	0.000768055	0.999987	0.667681	0.0133091	0.890272	0.213974	0.000792176	0.00104903	0.0247473	-0.0607465	0.0236983	-0.0617956	-0.0854939
SGSM3|Q96HU1	magenta	0.000772796	0.0390688	0.892237	0.00209471	0.151712	0.973587	0.0506804	-0.132222	-0.0239328	-0.111243	0.108289	0.0209795	-0.0873099
NGLY1|Q96IV0	darkred	0.000774583	0.0041319	0.945112	0.0170157	0.019508	0.387798	0.140132	0.126031	0.0138918	0.0679724	-0.112139	-0.0580586	0.0540806
KCNT2|Q6UVM3	tan	0.000775383	0.703982	0.00261781	0.644938	0.00433269	0.266024	0.0606992	-0.0693337	0.15971	0.0479124	0.229043	0.117246	-0.111797
CKMT2|P17540	magenta	0.000776522	0.102468	0.0113807	0.00116309	0.997628	0.999787	0.976354	-0.185628	-0.169978	-0.192401	0.0156496	-0.00677328	-0.0224229
PROKR2|Q8NFJ6	lightyellow	0.000779264	0.91508	0.060928	0.000429416	0.757068	0.248657	0.578941	0.0596649	0.153267	0.231565	0.0936024	0.1719	0.0782976
RAB22A|Q9UL26	greenyellow	0.000781069	0.100708	0.127756	0.000461866	0.868569	0.996304	0.449386	0.0409558	0.0267767	0.0448265	-0.0141791	0.00387075	0.0180498
GMFB|P60983	lightyellow	0.000781158	0.987132	0.0185258	0.00115459	0.363363	0.178471	0.960081	0.0103049	0.062839	0.0733215	0.0525341	0.0630166	0.0104825
RAB21|Q9UL25	greenyellow	0.000784427	0.161872	0.542199	0.000467606	0.673447	0.971804	0.0921994	0.074373	0.0325961	0.0899577	-0.0417769	0.0155847	0.0573615
ATP4A|P20648	turquoise	0.000786366	0.154927	0.00274673	0.00330011	0.987942	0.999847	0.980391	-0.090282	-0.104816	-0.0934992	-0.0145344	-0.0032172	0.0113172
SMU1|Q2TAY7	darkgreen	0.000786415	0.0020078	0.0587673	0.0197549	0.255839	0.261432	0.999222	0.080352	0.0381638	0.0401099	-0.0421882	-0.0402421	0.00194608
SATB1|Q01826	darkgreen	0.00078944	0.0658267	0.00388512	0.00415904	0.999554	0.985355	0.985764	0.127512	0.121785	0.10966	-0.00572672	-0.0178516	-0.0121249
EXT2|Q93063	turquoise	0.000794878	0.00505772	0.0364168	0.00816328	0.463798	0.515831	0.996677	-0.186835	-0.102964	-0.110929	0.0838716	0.0759061	-0.00796547
BUD23|O43709	white	0.000809692	0.0102637	0.0211798	0.00292159	0.707447	0.85638	0.97196	-0.237784	-0.156111	-0.178963	0.0816739	0.0588217	-0.0228522
GTF2F2|P13984	royalblue	0.000811869	0.346766	0.000363403	0.0635011	0.674634	0.999561	0.248484	0.053667	0.0914539	0.0502197	0.0377869	-0.00344734	-0.0412342
CPN2|P22792	skyblue	0.000815667	0.0233293	0.0573418	0.00153293	0.694064	0.943271	0.834327	0.372247	0.225375	0.299846	-0.146872	-0.0724002	0.0744715
PPTC7|Q8NI37	blue	0.000823006	0.0939766	0.0887306	0.000545407	0.900776	0.998523	0.576326	-0.160908	-0.111535	-0.171932	0.0493728	-0.0110237	-0.0603965
PUF60|Q9UHX1	white	0.00082342	0.761	0.625117	0.000361352	0.998841	0.38799	0.0581255	-0.0202929	-0.0171036	-0.0532078	0.0031893	-0.0329149	-0.0361043
SF3B3|Q15393	darkgreen	0.000824066	0.00129731	0.0624955	0.0435809	0.199392	0.14609	0.999551	0.0694509	0.031591	0.0302372	-0.0378599	-0.0392137	-0.0013538
APOA2|P02652	skyblue	0.000824712	0.0123297	0.00425022	0.0288677	0.891295	0.526861	0.80587	0.682693	0.519175	0.383768	-0.163518	-0.298925	-0.135407
DDX60|Q8IY21	magenta	0.000829689	0.121394	0.0151107	0.000922133	0.999327	0.994148	0.945371	-0.20717	-0.195312	-0.230894	0.0118579	-0.0237241	-0.035582
HYI|Q5T013	greenyellow	0.000833609	0.0122624	0.581316	0.00283107	0.144513	0.808806	0.210356	0.232093	0.0652498	0.165433	-0.166844	-0.0666604	0.100183
FAM219A|Q8IW50	tan	0.000835843	0.936082	0.00423104	0.0292407	0.0271846	0.0967325	0.802918	-0.0179254	0.072237	0.0532865	0.0901624	0.071212	-0.0189505
CHCHD1|Q96BP2	blue	0.000841222	0.0489834	0.608089	0.00107951	0.330102	0.996009	0.115966	-0.168433	-0.0544954	-0.15397	0.113938	0.0144631	-0.0994745
NRSN2|Q9GZP1	magenta	0.00084334	0.0191419	0.64416	0.00193243	0.194786	0.933613	0.161708	-0.200837	-0.0581335	-0.160729	0.142704	0.0401079	-0.102596
PDK1|Q15118	midnightblue	0.000845826	0.0129746	0.99143	0.0106398	0.0317967	0.672394	0.0547509	-0.0813088	-0.00524459	-0.0515873	0.0760642	0.0297215	-0.0463427
LRRC4B|Q9NT99	pink	0.000847077	0.0209255	0.911032	0.00393325	0.0875264	0.86737	0.0681385	-0.100668	-0.0156336	-0.074128	0.0850341	0.0265397	-0.0584944
FBLN5|Q9UBX5	greenyellow	0.000850381	0.080121	0.819351	0.00118237	0.307212	0.999977	0.0523445	0.246515	0.0611644	0.242447	-0.185351	-0.00406791	0.181283
NFASC|O94856	yellow	0.000855721	0.521435	0.000907491	0.0101388	0.597988	0.931611	0.739346	0.0426914	0.083218	0.0614391	0.0405266	0.0187478	-0.0217789
FLRT3|Q9NZU0	darkorange	0.000863187	0.272433	0.00874134	0.00111015	0.981322	0.940959	0.994201	0.0596404	0.0726468	0.0783893	0.0130064	0.0187489	0.00574252
RAB12|Q6IQ22	grey60	0.000863825	0.00789843	0.961217	0.0118425	0.0297726	0.556483	0.0954003	0.0590431	0.00610405	0.0351958	-0.052939	-0.0238473	0.0290917
RAP2B|P61225	grey60	0.000864016	0.422079	0.293137	0.000301503	0.990082	0.709296	0.185417	0.0721734	0.0571857	0.122545	-0.0149877	0.050372	0.0653597
TMEM240|Q5SV17	red	0.00086512	0.0392455	0.779627	0.00174277	0.206608	0.979266	0.0801608	-0.118705	-0.0285953	-0.101381	0.0901093	0.0173233	-0.072786
PCIF1|Q9H4Z3	darkgreen	0.000867216	0.00285618	0.764729	0.0157548	0.0313496	0.336102	0.295078	0.132851	0.0249016	0.0700377	-0.107949	-0.0628132	0.0451361
PRRT3|Q5FWE3	turquoise	0.000870292	0.0394047	0.275621	0.000922864	0.502654	0.992226	0.320835	-0.0952627	-0.0437738	-0.0853279	0.0514889	0.00993484	-0.0415541
NUP205|Q92621	darkgreen	0.000872084	0.00263994	0.610094	0.0131954	0.0460859	0.343533	0.402699	0.0584912	0.0137424	0.0312427	-0.0447488	-0.0272485	0.0175003
LRRC58|Q96CX6	darkturquoise	0.000876094	0.663806	0.151869	0.000308468	0.992346	0.498856	0.35616	-0.054631	-0.0685554	-0.121778	-0.0139244	-0.0671474	-0.053223
RIMBP2|O15034	red	0.000876396	0.0134004	0.208643	0.00204221	0.346644	0.852658	0.52938	-0.109101	-0.0476523	-0.0806148	0.0614492	0.0284866	-0.0329626
EPHB3|P54753	pink	0.00087668	0.0307806	0.889871	0.00282998	0.127823	0.940395	0.0627793	-0.109151	-0.0192852	-0.0867614	0.0898655	0.0223893	-0.0674762
ZZEF1|O43149	darkred	0.000876941	0.367448	0.948524	0.000866831	0.624923	0.855449	0.0172387	0.0318784	0.007287	0.0475101	-0.0245914	0.0156317	0.0402231
NEO1|Q92859	greenyellow	0.000881221	0.022496	0.0126328	0.00438042	0.878951	0.869658	0.999999	0.0696933	0.0510625	0.0512831	-0.0186308	-0.0184102	0.000220581
TTC30A|Q86WT1	magenta	0.000882776	0.135424	0.0369263	0.000606029	0.991715	0.983257	0.771218	-0.158514	-0.136885	-0.185058	0.0216286	-0.0265448	-0.0481734
ESYT1|Q9BSJ8	lightcyan	0.000884426	0.124937	0.818107	0.0240249	0.0386504	0.973795	0.00376992	0.0763131	-0.0206748	0.0615985	-0.096988	-0.0147147	0.0822733
CACFD1|Q9UGQ2	brown	0.00088714	0.53702	0.0025069	0.00302257	0.742449	0.841444	0.987861	0.129437	0.230296	0.209298	0.100859	0.0798604	-0.0209984
PCDHAC2|Q9Y5I4	red	0.000887209	0.0081329	0.570789	0.00428565	0.11228	0.688091	0.265647	-0.112959	-0.030842	-0.0745015	0.0821167	0.0384573	-0.0436595
TXNL1|O43396	darkred	0.000895791	0.119554	0.589655	0.000667834	0.55511	0.995453	0.0947301	0.0548558	0.0212294	0.0606085	-0.0336264	0.00575271	0.0393791
GABRB2|P47870	pink	0.000896245	0.299975	0.183056	0.000336526	0.985294	0.841671	0.309337	-0.059853	-0.0474423	-0.0880553	0.0124107	-0.0282023	-0.040613
TMA7|Q9Y2S6	lightgreen	0.000898453	0.045711	0.00702778	0.00399068	0.982983	0.962026	0.998763	0.0999905	0.0854841	0.0815531	-0.0145065	-0.0184374	-0.00393097
PDCD6|O75340	grey	0.000898632	0.125959	0.765787	0.0305361	0.032885	0.964063	0.00354178	-0.0336161	0.010138	-0.0263612	0.0437541	0.00725485	-0.0364993
MRPS12|O15235	blue	0.000907107	0.0218083	0.929237	0.00446637	0.0832493	0.863168	0.0650788	-0.2033	-0.029152	-0.148776	0.174148	0.0545245	-0.119624
RPL37|P61927	darkolivegreen	0.000907284	0.0686577	0.00160248	0.0173285	0.999816	0.926488	0.737394	-0.226147	-0.233759	-0.169762	-0.00761201	0.0563851	0.0639971
NDUFAF4|Q9P032	turquoise	0.000908477	0.0332487	0.903395	0.00292741	0.129045	0.946593	0.0589152	-0.1796	-0.0305076	-0.143828	0.149092	0.0357715	-0.113321
ATG4C|Q96DT6	yellow	0.000916297	0.673211	0.0124756	0.000927795	0.772422	0.57429	0.975686	0.0569317	0.107398	0.121796	0.0504661	0.0648648	0.0143987
ZNF688|P0C7X2	white	0.000916705	0.132523	0.0056839	0.00208667	0.999295	0.999819	0.999847	-0.130247	-0.137994	-0.134947	-0.00774652	-0.00470022	0.00304629
PTPRF|P10586	red	0.000917044	0.0613861	0.999996	0.00638065	0.0755632	0.967689	0.0155499	-0.0743791	0.000444953	-0.0608246	0.074824	0.0135545	-0.0612695
NDUFAB1|O14561	turquoise	0.00091827	0.0602955	0.313138	0.000768072	0.571576	0.999792	0.261421	-0.0861618	-0.040409	-0.0833217	0.0457528	0.00284006	-0.0429127
AP5S1|Q9NUS5	magenta	0.000918732	0.0503832	0.472909	0.000976509	0.412172	0.999244	0.148667	-0.122951	-0.047252	-0.116893	0.0756989	0.00605821	-0.0696407
SLC35A4|L0R6Q1	turquoise	0.000920508	0.103566	0.133217	0.000555864	0.868142	0.99715	0.464696	-0.0977193	-0.0636626	-0.106226	0.0340567	-0.00850655	-0.0425633
YES1|P07947	lightgreen	0.000921451	0.118396	0.666843	0.000772319	0.501622	0.996927	0.0773825	0.0643925	0.022451	0.0702968	-0.0419415	0.00590432	0.0478458
LRRN1|Q6UXK5	lightcyan	0.000922669	0.209131	0.0487029	0.644991	0.997077	0.0416515	0.00185707	-0.0804308	-0.0718308	0.0291427	0.00860002	0.109574	0.100974
KCNMA1|Q12791	pink	0.00092314	0.157722	0.865674	0.000993544	0.435304	0.990754	0.0362967	-0.0514815	-0.0130138	-0.05878	0.0384677	-0.00729849	-0.0457662
ATXN3|P54252	greenyellow	0.000925549	0.763437	0.312688	0.058539	0.166374	0.931269	0.000540137	0.0263088	-0.0319782	0.0425387	-0.058287	0.0162299	0.074517
RRM1|P23921	midnightblue	0.000925587	0.0256554	0.658132	0.00203492	0.200623	0.938567	0.138664	-0.11246	-0.0311468	-0.0896783	0.0813132	0.0227817	-0.0585315
SEL1L|Q9UBV2	blue	0.000928229	0.0765538	0.0472452	0.000872839	0.930498	1	0.800634	-0.080122	-0.0593629	-0.0799	0.0207591	0.000222004	-0.0205371
SIK3|Q9Y2K2	midnightblue	0.000929669	0.0734042	0.936261	0.00202362	0.206957	0.9982	0.0356111	-0.0770469	-0.0126466	-0.0716491	0.0644003	0.0053978	-0.0590025
GAD2|Q05329	pink	0.000936058	0.0772787	0.580833	0.000885694	0.446547	1	0.114297	-0.145773	-0.0525305	-0.145457	0.0932425	0.000316312	-0.0929262
PNPLA6|Q8IY17	darkred	0.000936202	0.077837	0.0322477	0.00103284	0.958369	0.999992	0.888515	0.0914192	0.0716742	0.0903396	-0.019745	-0.00107956	0.0186654
GORAB|Q5T7V8	greenyellow	0.000938245	0.998481	0.0975118	0.000758507	0.516597	0.106884	0.601488	0.00849286	0.0836413	0.128308	0.0751484	0.119815	0.0446666
TRIP10|Q15642	lightgreen	0.000942242	0.0123241	0.704557	0.00399142	0.109637	0.77538	0.171873	0.222502	0.0528912	0.154113	-0.169611	-0.068389	0.101222
REL|Q04864	green	0.000944679	0.00803151	0.811387	0.00723798	0.0597313	0.622628	0.164438	-0.0855542	-0.0160473	-0.0536937	0.0695069	0.0318605	-0.0376464
PIP5K1C|O60331	black	0.000944696	0.00472724	0.769715	0.0107597	0.0453987	0.468527	0.237817	-0.100739	-0.0195415	-0.0578055	0.0811972	0.0429332	-0.038264
PTK2|Q05397	black	0.000946752	0.00712714	0.674846	0.469479	0.000892842	0.085833	0.0746131	-0.0667497	0.0156871	-0.0183417	0.0824368	0.048408	-0.0340288
ALAD|P13716	lightgreen	0.000950297	0.0167146	0.211132	0.00190453	0.38402	0.890511	0.513973	0.177917	0.0793897	0.13548	-0.0985274	-0.0424367	0.0560907
ATPAF1|Q5TC12	turquoise	0.000955398	0.00715335	0.0615122	0.00565348	0.445286	0.629766	0.954202	-0.115666	-0.0609089	-0.0734743	0.0547575	0.0421921	-0.0125654
CLEC16A|Q2KHT3	grey	0.000956079	0.00187687	0.525158	0.0199621	0.0452789	0.251653	0.563394	-0.0772193	-0.0195827	-0.0382955	0.0576366	0.0389238	-0.0187128
CSMD3|Q7Z407	red	0.000956387	0.00202878	0.497818	0.0177223	0.0515092	0.273649	0.567404	-0.107711	-0.0283644	-0.0544985	0.0793465	0.0532123	-0.0261341
CCDC106|Q9BWC9	magenta	0.000957997	0.0389142	0.114499	0.000883271	0.650927	0.994086	0.486705	-0.31674	-0.178158	-0.287201	0.138583	0.0295397	-0.109043
KLKB1|P03952	skyblue	0.000961311	0.0117804	0.0239218	0.00593241	0.654548	0.673626	0.999354	0.434254	0.267343	0.2785	-0.166911	-0.155754	0.0111573
ACTR1A|P61163	darkred	0.000963275	0.890195	0.120968	0.000431969	0.863772	0.266915	0.454942	0.0120593	0.0257067	0.0427325	0.0136473	0.0306731	0.0170258
PDPK1|O15530	greenyellow	0.000963355	0.173386	0.978937	0.00168575	0.320943	0.994308	0.0183847	0.0496254	0.00654996	0.0557278	-0.0430754	0.00610249	0.0491779
SHROOM1|Q2M3G4	purple	0.000964801	0.195414	0.0088632	0.00146622	0.9971	0.98658	0.99763	0.123238	0.136191	0.144161	0.0129523	0.0209226	0.00797032
GGCT|O75223	red	0.000965332	0.0448802	0.963233	0.022084	0.0254047	0.835723	0.0120498	-0.124931	0.0155779	-0.0852885	0.140509	0.0396422	-0.100866
RALBP1|Q15311	lightyellow	0.00097445	0.042265	0.19095	0.000994449	0.602541	0.993303	0.444293	0.0506659	0.0261358	0.0455928	-0.0245301	-0.00507313	0.019457
RGP1|Q92546	blue	0.000974679	0.0250495	0.0942046	0.00160312	0.624232	0.94803	0.727539	-0.132293	-0.0742274	-0.107143	0.0580661	0.0251509	-0.0329152
NOS1|P29475	pink	0.000980606	0.0628631	0.974077	0.00303415	0.1487	0.989731	0.030861	-0.117668	-0.0136664	-0.103191	0.104002	0.0144773	-0.0895245
TIMM29|Q9BSF4	turquoise	0.000984145	0.0532114	0.0214412	0.00177964	0.945114	0.992368	0.9723	-0.0664114	-0.0515288	-0.0592181	0.0148826	0.0071933	-0.00768929
XPO7|Q9UIA9	lightyellow	0.00098475	0.950347	0.0037514	0.0387359	0.0291349	0.12511	0.72945	-0.00959642	0.0428174	0.0300908	0.0524138	0.0396872	-0.0127267
F8|P00451	magenta	0.000985769	0.499398	0.00654789	0.00163611	0.78382	0.786692	0.99972	-0.161431	-0.275971	-0.268418	-0.11454	-0.106987	0.00755242
SH3GL2|Q99962	grey60	0.000986349	0.992482	0.113452	0.000664435	0.61516	0.13107	0.537954	0.00743518	0.0414471	0.0660846	0.0340119	0.0586494	0.0246375
DBNL|Q9UJU6	red	0.000989004	0.00952679	0.335154	0.00338891	0.211422	0.744766	0.443633	-0.106736	-0.0386929	-0.0729936	0.0680436	0.0337429	-0.0343007
MMP8|P22894	paleturquoise	0.000991759	0.157113	0.381397	0.000593509	0.693862	0.999197	0.1739	0.465287	0.215763	0.494204	-0.249525	0.0289169	0.278442
COG6|Q9Y2V7	midnightblue	0.000993963	0.0321804	0.394924	0.0013643	0.370505	0.974208	0.258436	-0.0720709	-0.028153	-0.0610271	0.0439178	0.0110438	-0.0328741
MAP3K4|Q9Y6R4	greenyellow	0.000999788	0.857772	0.0584367	0.000546564	0.79839	0.323042	0.685811	0.0181395	0.0398835	0.0572647	0.021744	0.0391252	0.0173812
HMGA1|P17096	darkgrey	0.00100459	0.0370627	0.00721077	0.00579812	0.969595	0.919693	0.994693	0.109604	0.0907179	0.0838895	-0.0188857	-0.0257142	-0.00682841
SAFB|Q15424	cyan	0.00100794	0.00418212	0.0936889	0.00932406	0.293398	0.463425	0.945608	0.114827	0.0535128	0.0661416	-0.0613143	-0.0486856	0.0126288
NEMF|O60524	magenta	0.00101283	0.00757105	0.0786872	0.00525916	0.41573	0.649811	0.918175	-0.101695	-0.0516705	-0.0653891	0.0500245	0.0363059	-0.0137186
ARHGEF28|Q8N1W1	lightyellow	0.00101305	0.999523	0.0301964	0.00224643	0.214429	0.0886979	0.959583	-0.00598835	0.104392	0.122972	0.11038	0.12896	0.01858
ACP2|P11117	magenta	0.00101387	0.509396	0.0892885	0.000398342	0.995995	0.649038	0.526704	-0.051403	-0.060061	-0.0946147	-0.00865798	-0.0432116	-0.0345537
TLR3|O15455	green	0.00101423	0.715289	0.00547119	0.00206245	0.627772	0.619279	0.999947	-0.0734973	-0.160287	-0.157774	-0.0867901	-0.0842772	0.00251285
SPRED1|Q7Z699	tan	0.00101431	0.020474	0.545946	0.32651	0.00183193	0.243967	0.0243171	-0.094783	0.0294714	-0.0341881	0.124254	0.0605949	-0.0636595
APOL1|O14791	skyblue	0.0010162	0.0850171	0.141401	0.000734301	0.799615	1	0.485111	0.346073	0.208787	0.347594	-0.137286	0.00152069	0.138806
ZNF837|Q96EG3	lightgreen	0.00101704	0.540808	0.0103017	0.00115203	0.854418	0.727825	0.990734	0.110941	0.180018	0.196986	0.0690767	0.0860447	0.016968
PPIL2|Q13356	salmon	0.00101819	0.0267114	0.308883	0.00131132	0.410719	0.973342	0.325367	0.130541	0.0566317	0.111056	-0.0739092	-0.0194849	0.0544244
SEPHS1|P49903	darkgreen	0.00101867	0.0470611	0.00126017	0.0887186	0.999997	0.655743	0.35233	0.0483026	0.0479106	0.0270446	-0.000392056	-0.0212581	-0.020866
ITPRID2|P28290	purple	0.00101911	0.11267	0.83395	0.0272908	0.0362022	0.958325	0.00479537	0.18458	-0.0471864	0.143546	-0.231767	-0.0410339	0.190733
PEX11B|O96011	greenyellow	0.00102134	0.0237881	0.902584	0.0042716	0.100105	0.8802	0.0760291	0.0925549	0.0151053	0.0687271	-0.0774496	-0.0238278	0.0536218
DMAC2|Q9NW81	blue	0.00103069	0.543935	0.0196872	0.000776187	0.911606	0.683989	0.927009	-0.14779	-0.22409	-0.270901	-0.0762999	-0.123111	-0.046811
MDC1|Q14676	midnightblue	0.00103646	0.257791	0.165391	0.000420913	0.978074	0.896402	0.364596	-0.0831368	-0.0643008	-0.114762	0.018836	-0.031625	-0.050461
NEBL|O76041	brown	0.00103738	0.168791	0.00260864	0.00556243	0.981665	0.999998	0.947782	-0.0879571	-0.104648	-0.0887608	-0.0166909	-0.000803764	0.0158871
NASP|P49321	darkgreen	0.00103887	0.00704636	0.0977028	0.00543728	0.368197	0.631494	0.886568	0.101174	0.0490791	0.0644061	-0.0520944	-0.0367675	0.0153269
SCAMP3|O14828	greenyellow	0.0010468	0.0890548	0.6996	0.00109927	0.406949	0.999998	0.0839963	0.0830278	0.0261132	0.0836634	-0.0569145	0.000635692	0.0575502
ALG12|Q9BV10	turquoise	0.00105286	0.0111703	0.439159	0.00349526	0.184471	0.771102	0.343577	-0.137696	-0.0452079	-0.0954744	0.092488	0.0422215	-0.0502665
CRYL1|Q9Y2S2	lightgreen	0.00105329	0.281282	0.338562	0.000428668	0.926934	0.877027	0.183547	0.112077	0.0720039	0.158881	-0.0400729	0.046804	0.0868769
UQCC2|Q9BRT2	saddlebrown	0.00105433	0.390295	0.992527	0.00390633	0.325061	0.941046	0.00459697	0.0600116	-0.00719557	0.0815553	-0.0672072	0.0215437	0.0887509
HACD2|Q6Y1H2	darkgreen	0.00106465	0.0068274	0.999819	0.0506591	0.00873593	0.336778	0.0760677	0.0946869	-0.00156712	0.0463457	-0.096254	-0.0483411	0.0479129
THRA|P10827	midnightblue	0.00106477	0.125255	0.0338527	0.000717746	0.994789	0.975799	0.778783	-0.153822	-0.136362	-0.182303	0.0174596	-0.028481	-0.0459406
MAP7D2|Q96T17	cyan	0.00106865	0.642033	0.000513068	0.0518762	0.421198	0.973211	0.328053	0.0412645	0.0971822	0.056336	0.0559177	0.0150715	-0.0408462
SNRK|Q9NRH2	turquoise	0.00107782	0.00717345	0.137216	0.0051272	0.316636	0.642136	0.806235	-0.075226	-0.0341181	-0.0482291	0.041108	0.026997	-0.014111
THEMIS|Q8N1K5	blue	0.00107965	0.0931301	0.00118072	0.0353355	0.993754	0.91668	0.540318	0.267371	0.298333	0.193701	0.0309629	-0.0736697	-0.104633
POLR3C|Q9BUI4	white	0.0010857	0.109174	0.370861	0.000693935	0.679328	0.997687	0.205093	-0.0890205	-0.0434804	-0.0963182	0.0455401	-0.0072977	-0.0528378
SYNPR|Q8TBG9	grey60	0.00108755	0.0451791	0.129883	0.0011378	0.695697	0.993479	0.583311	0.181253	0.103309	0.163093	-0.0779438	-0.0181599	0.0597839
SPTA1|P02549	skyblue	0.00109146	0.041595	0.0415835	0.00174364	0.851299	0.982448	0.903398	0.372863	0.25574	0.321072	-0.117124	-0.0517913	0.0653324
FLAD1|Q8NFF5	turquoise	0.00109314	0.188365	0.0362915	0.000770901	0.999048	0.973129	0.83624	-0.0547779	-0.0508546	-0.066493	0.00392332	-0.0117151	-0.0156384
CPE|P16870	grey60	0.00109571	0.126417	0.833581	0.00123299	0.402279	0.998664	0.0500267	0.116039	0.0304015	0.124191	-0.0856379	0.00815115	0.0937891
GRASP|Q7Z6J2	midnightblue	0.00110156	0.00496363	0.412256	0.00770866	0.11755	0.519336	0.49941	-0.232391	-0.072642	-0.13852	0.159749	0.0938711	-0.0658784
TGM2|P21980	green	0.00110258	0.0883323	0.0697992	0.000884787	0.915739	0.99995	0.713745	-0.229386	-0.163933	-0.234412	0.0654526	-0.00502688	-0.0704795
PSMD10|O75832	grey	0.00111347	0.0269005	0.0382102	0.00263823	0.782993	0.929455	0.948502	0.0729267	0.0477313	0.0572949	-0.0251954	-0.0156319	0.00956354
CYP4V2|Q6ZWL3	midnightblue	0.0011142	0.0180519	0.0125187	0.00660413	0.713233	0.724837	0.999917	-0.41695	-0.267855	-0.27306	0.149095	0.14389	-0.00520479
PTCD1|O75127	blue	0.00111449	0.0057368	0.802535	0.0119424	0.0475093	0.492157	0.225511	-0.175783	-0.0325369	-0.101545	0.143246	0.0742385	-0.069008
SSR4|P51571	orange	0.00111876	0.0521991	0.352505	0.0010985	0.505626	0.997061	0.268079	-0.0554085	-0.0243068	-0.0510757	0.0311017	0.00433289	-0.0267688
SH3RF1|Q7Z6J0	pink	0.00111909	0.0175435	0.951498	0.0613118	0.00876504	0.48931	0.0285188	-0.0905238	0.0110322	-0.047481	0.101556	0.0430428	-0.0585132
VPS13B|Q7Z7G8	magenta	0.00111927	0.000511209	0.251462	0.29986	0.0430375	0.0192251	0.993232	-0.149411	-0.0470662	-0.0402752	0.102345	0.109136	0.00679099
ITGA3|P26006	purple	0.00112329	0.00702932	0.617314	0.678561	0.000704658	0.0513062	0.120462	0.190069	-0.0482539	0.0401919	-0.238323	-0.149877	0.0884458
ELOC|Q15369	pink	0.00113211	0.00866805	0.981981	0.0183167	0.0261366	0.517483	0.0994794	-0.0569519	-0.00454519	-0.0326428	0.0524067	0.0243091	-0.0280976
CYCS|P99999	turquoise	0.00113258	0.0989011	0.639832	0.00102993	0.471235	0.999847	0.100995	-0.104058	-0.0363465	-0.10743	0.0677114	-0.00337198	-0.0710834
TPRG1L|Q5T0D9	grey60	0.00113698	0.525986	0.84022	0.000702688	0.872007	0.691112	0.0333915	0.0631213	0.0263942	0.114063	-0.0367271	0.0509415	0.0876686
KIAA0930|Q6ICG6	lightgreen	0.00114434	0.30203	0.0366691	0.000692383	0.999505	0.89241	0.821138	0.0512504	0.0546418	0.0720787	0.00339135	0.0208283	0.017437
ZNF704|Q6ZNC4	grey60	0.00115044	0.00648706	0.116329	0.00591572	0.32571	0.639964	0.834036	0.151239	0.070824	0.0973757	-0.0804149	-0.0538632	0.0265517
CHRM4|P08173	darkorange	0.00115079	0.227023	0.259834	0.000486007	0.924716	0.90991	0.232527	0.128013	0.0849701	0.17239	-0.0430433	0.0443761	0.0874195
MAP7D1|Q3KQU3	midnightblue	0.00115481	0.0494657	0.882915	0.0436889	0.0174972	0.773855	0.0111174	-0.107783	0.0208396	-0.0681998	0.128623	0.0395833	-0.0890394
CRELD1|Q96HD1	turquoise	0.00115612	0.0246183	0.111199	0.001989	0.589718	0.935394	0.71701	-0.124694	-0.0676134	-0.0990989	0.0570801	0.0255946	-0.0314855
TMEM243|Q9BU79	greenyellow	0.00115804	0.775179	0.582906	0.000498672	0.99915	0.477279	0.0733512	0.0783186	0.0670103	0.196491	-0.0113084	0.118173	0.129481
CIRBP|Q14011	magenta	0.00115922	0.547574	0.0439787	0.000602387	0.964969	0.653953	0.765797	-0.194909	-0.267205	-0.365097	-0.0722956	-0.170188	-0.0978923
IP6K1|Q92551	greenyellow	0.00115969	0.0630448	0.810708	0.00189151	0.266432	0.99612	0.0734473	0.053284	0.0129414	0.0485702	-0.0403427	-0.00471387	0.0356288
AARS1|P49588	yellow	0.00116521	0.113008	0.0446849	0.000980892	0.97375	0.998948	0.826772	0.0468035	0.0375914	0.0497696	-0.00921211	0.00296601	0.0121781
SYT7|O43581	red	0.00117268	0.0177125	0.951769	0.00798988	0.0621514	0.769107	0.0799139	-0.0850301	-0.0103533	-0.057499	0.0746768	0.0275311	-0.0471457
HYKK|A2RU49	magenta	0.00117292	0.02035	0.0312879	0.00358443	0.760701	0.895418	0.969598	-0.248448	-0.162631	-0.18891	0.0858165	0.0595379	-0.0262787
AADAT|Q8N5Z0	turquoise	0.00118083	0.0546595	0.807391	0.00210393	0.243564	0.990714	0.0796696	-0.13993	-0.0334638	-0.123659	0.106466	0.016271	-0.0901954
ASTN1|O14525	red	0.00118312	0.0199241	0.997657	0.0275017	0.0195545	0.637136	0.0341032	-0.0872522	0.00381028	-0.0520956	0.0910624	0.0351566	-0.0559059
LANCL3|Q6ZV70	darkgreen	0.00118693	0.0175489	0.804222	0.00485018	0.10949	0.819377	0.133877	0.186335	0.0385696	0.131926	-0.147765	-0.0544086	0.0933564
OPTN|Q96CV9	grey60	0.00120273	0.783562	0.0110052	0.00161889	0.648305	0.516795	0.995522	0.0321417	0.0737323	0.0791995	0.0415907	0.0470578	0.00546716
SNRPD3|P62318	darkgreen	0.00120921	0.00144161	0.127228	0.051604	0.140548	0.142738	0.998997	0.0694885	0.0279513	0.0297375	-0.0415371	-0.039751	0.00178614
SEC31A|O94979	pink	0.00121364	0.0177885	0.327865	0.00262034	0.305692	0.87549	0.410995	-0.0485344	-0.0189808	-0.0362853	0.0295536	0.0122491	-0.0173045
ATP6V0C|P27449	red	0.00121663	0.0123695	0.0665245	0.00507323	0.5088	0.713822	0.939543	-0.142077	-0.0760028	-0.0935467	0.0660737	0.0485298	-0.0175438
MTARC1|Q5VT66	red	0.0012235	0.00212985	0.603196	0.027594	0.0401448	0.236363	0.551358	-0.219202	-0.0510655	-0.1055	0.168136	0.113702	-0.0544342
TUBB6|Q9BUF5	darkred	0.00122951	0.106705	0.563446	0.000978889	0.541	0.999415	0.128077	0.0548768	0.0214387	0.0577022	-0.0334381	0.00282543	0.0362635
DNAJB4|Q9UDY4	turquoise	0.00124684	0.154789	0.214434	0.000638563	0.877964	0.983437	0.34674	-0.0781247	-0.0493601	-0.0915917	0.0287646	-0.013467	-0.0422316
NFS1|Q9Y697	turquoise	0.00125018	0.0520279	0.919648	0.00324739	0.17046	0.978677	0.0564007	-0.0820888	-0.0138787	-0.069482	0.0682101	0.0126068	-0.0556033
ZYX|Q15942	turquoise	0.00125434	0.877744	0.42609	0.000512062	0.99178	0.294703	0.146222	-0.0357469	-0.0500142	-0.120214	-0.0142673	-0.0844671	-0.0701999
HMGN2|P05204	darkgreen	0.00125708	0.718474	0.00493304	0.00313566	0.611245	0.663803	0.997322	0.060972	0.134913	0.127132	0.0739408	0.0661599	-0.0077809
CKM|P06732	yellow	0.00125857	0.0412287	0.48327	0.00166827	0.365963	0.983052	0.217135	0.169271	0.0619993	0.146071	-0.107271	-0.0231998	0.0840714
WWC1|Q8IX03	midnightblue	0.00125927	0.0192335	0.0461942	0.00389749	0.68855	0.854848	0.956706	-0.110645	-0.06764	-0.0807273	0.0430055	0.0299181	-0.0130873
PKM|P14618	darkred	0.00125967	0.0435096	0.564942	0.00176683	0.330455	0.984413	0.173937	0.0446133	0.0149682	0.0386265	-0.0296451	-0.00598685	0.0236583
MPDZ|O75970	darkgrey	0.00126386	0.0555368	0.0203694	0.00264704	0.952521	0.987127	0.989346	0.0612033	0.0480979	0.053226	-0.0131054	-0.00797732	0.0051281
SNX6|Q9UNH7	yellow	0.00126451	0.24154	0.0174016	0.00127165	0.998455	0.963934	0.969736	0.038907	0.0424169	0.0487875	0.00350991	0.00988045	0.00637055
GLRA3|O75311	red	0.00126602	0.220234	0.236147	0.000566531	0.928781	0.958748	0.34126	-0.172314	-0.115332	-0.216845	0.0569818	-0.0445314	-0.101513
CD93|Q9NPY3	green	0.00127341	0.401299	0.0148994	0.00107403	0.985873	0.864847	0.90456	-0.347478	-0.425007	-0.519977	-0.0775281	-0.172498	-0.0949701
GBA|P04062	magenta	0.00127678	0.0505564	0.417075	0.0013874	0.451922	0.994129	0.243356	-0.184358	-0.0749229	-0.166233	0.109435	0.0181256	-0.0913096
ENO1|P06733	lightgreen	0.00127685	0.0947706	0.852294	0.00180312	0.319892	0.999974	0.0579648	0.059343	0.0140025	0.0582849	-0.0453405	-0.00105807	0.0442825
TCHP|Q9BT92	salmon	0.0012805	0.00577421	0.0144343	0.0428598	0.606841	0.316015	0.91512	0.216644	0.13437	0.10615	-0.0822745	-0.110495	-0.02822
CTNNA3|Q9UI47	yellow	0.00128201	0.167013	0.0120065	0.00195509	0.999925	0.996821	0.996578	0.172208	0.177326	0.189445	0.00511836	0.0172368	0.0121184
COMMD9|Q9P000	grey	0.00128695	1	0.000909303	0.678156	0.0559975	0.900025	0.0241364	-6.95329e-05	-0.0512449	-0.013365	-0.0511754	-0.0132955	0.0378799
NELL1|Q92832	greenyellow	0.00128714	0.779425	0.930804	0.00112613	0.954479	0.41805	0.0160479	0.0624112	0.0274049	0.163238	-0.0350063	0.100827	0.135833
RETSAT|Q6NUM9	magenta	0.00128816	0.281439	0.0584508	0.00068045	0.999959	0.907427	0.718155	-0.128072	-0.124466	-0.176092	0.00360654	-0.0480197	-0.0516262
CHCHD3|Q9NX63	turquoise	0.00129274	0.0416918	0.037978	0.00235351	0.862086	0.974235	0.940801	-0.0715117	-0.0496968	-0.0601591	0.021815	0.0113526	-0.0104623
TUBGCP6|Q96RT7	magenta	0.0012934	0.0135969	0.0224294	0.00946002	0.726051	0.696618	1	-0.13094	-0.08477	-0.0845149	0.0461703	0.0464254	0.000255151
SNX1|Q13596	lightgreen	0.00129596	0.199018	0.178073	0.00060207	0.94337	0.958753	0.392427	0.0337533	0.0238175	0.0422697	-0.00993583	0.00851642	0.0184522
ACVR1|Q04771	salmon	0.00129599	0.0525697	0.994545	0.00619404	0.0996331	0.955236	0.0326478	0.0964807	0.00638356	0.0772191	-0.0900971	-0.0192615	0.0708356
SLC9A6|Q92581	grey60	0.00129851	0.426787	0.700613	0.000667105	0.87683	0.780429	0.0620751	0.0405436	0.0197714	0.0657111	-0.0207722	0.0251675	0.0459398
P4HB|P07237	turquoise	0.00129977	0.0124695	0.373664	0.00398749	0.226968	0.777642	0.427797	-0.0753003	-0.0268954	-0.0522258	0.0484049	0.0230745	-0.0253304
HOOK3|Q86VS8	pink	0.00130724	0.283938	0.0237836	0.999818	0.00240247	0.308309	0.0193735	-0.0335838	0.0371044	-0.000929966	0.0706883	0.0326539	-0.0380344
COX19|Q49B96	turquoise	0.00130759	0.0899326	0.00335097	0.0104275	0.99996	0.978682	0.914713	-0.13985	-0.142806	-0.116319	-0.00295645	0.0235307	0.0264872
DHRS3|O75911	salmon	0.00131038	0.0296428	0.927121	0.0602611	0.0125547	0.571879	0.0199406	0.19699	-0.0278491	0.106269	-0.224839	-0.0907216	0.134118
RPL7A|P62424	orange	0.00131799	0.00753008	0.0486811	0.0108589	0.492305	0.558096	0.995231	-0.0698111	-0.0383098	-0.0418004	0.0315013	0.0280107	-0.00349063
SET|Q01105	darkgreen	0.00132241	0.0129935	0.00882564	0.03026	0.831372	0.531127	0.902612	0.0635615	0.0453848	0.0357124	-0.0181766	-0.0278491	-0.00967242
UBE2D1|P51668	blue	0.00132454	0.0995876	0.0615352	0.00110575	0.942338	0.999897	0.775894	-0.079911	-0.0596214	-0.0821862	0.0202896	-0.00227513	-0.0225648
USP25|Q9UHP3	grey60	0.001326	0.673697	0.536116	0.000529618	0.997312	0.514038	0.100936	0.0240837	0.0197166	0.0535819	-0.00436708	0.0294982	0.0338653
ANKRD24|Q8TF21	pink	0.0013277	0.0282298	0.973103	0.00743964	0.0778616	0.860339	0.0598604	-0.140351	-0.0147134	-0.101163	0.125638	0.039188	-0.08645
DLST|P36957	turquoise	0.00133314	0.142707	0.00267726	0.00994877	0.991187	0.997992	0.895135	-0.0672541	-0.0768018	-0.0616929	-0.00954773	0.00556125	0.015109
S100A4|P26447	skyblue	0.00133853	0.0108965	0.686702	0.00669116	0.104918	0.693719	0.239004	0.428124	0.103192	0.279228	-0.324932	-0.148896	0.176036
RAB27A|P51159	purple	0.00134713	0.0340575	0.970904	0.00682589	0.0870242	0.885152	0.0517453	0.167276	0.0178532	0.122828	-0.149423	-0.0444475	0.104975
PHF14|O94880	royalblue	0.00134726	0.346506	0.00219739	0.9901	0.855187	0.455367	0.00552514	0.0380168	0.0569957	0.00432847	0.0189789	-0.0336884	-0.0526672
IVNS1ABP|Q9Y6Y0	yellow	0.00134733	0.0262594	0.544173	0.00269074	0.253254	0.925504	0.22868	0.18563	0.0596373	0.145159	-0.125992	-0.0404708	0.0855214
TAF7|Q15545	salmon	0.00134807	0.0183157	0.0649841	0.00385114	0.622657	0.84799	0.915879	0.204066	0.11764	0.148192	-0.086426	-0.0558742	0.0305518
RNASEL|Q05823	magenta	0.00134847	0.0404913	0.117814	0.00167426	0.689207	0.982027	0.673784	-0.177998	-0.101917	-0.153166	0.0760802	0.0248318	-0.0512484
ACSL5|Q9ULC5	green	0.00135529	0.293978	0.0249728	0.00106235	0.997619	0.924833	0.925163	-0.171992	-0.191084	-0.232551	-0.0190916	-0.0605586	-0.041467
MRPL37|Q9BZE1	blue	0.00135644	0.0394495	0.527491	0.00197627	0.332083	0.976009	0.206457	-0.175045	-0.0605544	-0.14815	0.11449	0.0268943	-0.0875958
ADSS1|Q8N142	yellow	0.00136247	0.0448119	0.29429	0.00149889	0.516217	0.989029	0.365735	0.206497	0.0945746	0.181827	-0.111922	-0.02467	0.0872524
KLHL26|Q53HC5	red	0.00136803	0.0545341	0.286536	0.00131633	0.569474	0.99641	0.35624	-0.0814393	-0.0387624	-0.0745803	0.0426769	0.00685901	-0.0358179
CORO1A|P31146	red	0.00137286	0.00348954	0.885944	0.0330074	0.0234578	0.28389	0.290926	-0.174992	-0.0249263	-0.0856816	0.150065	0.08931	-0.0607553
SCP2|P22307	darkturquoise	0.00137377	0.0249339	0.209077	0.997711	0.000522077	0.01795	0.282583	0.108625	-0.0509758	-0.00438168	-0.1596	-0.113006	0.0465941
ADGRG1|Q9Y653	green	0.001374	0.0964364	0.453977	0.181693	0.00893158	0.709552	0.00637818	0.169832	-0.0738537	0.0919929	-0.243686	-0.0778389	0.165847
NDUFAF6|Q330K2	turquoise	0.00137402	0.07785	0.0143341	0.00304154	0.989211	0.996181	0.998666	-0.083146	-0.0719158	-0.0755653	0.0112302	0.00758071	-0.00364952
DNAJC13|O75165	red	0.00138117	0.0767763	0.00122753	0.205108	0.99811	0.624767	0.185341	-0.043524	-0.0467769	-0.0219248	-0.00325292	0.0215992	0.0248522
DSTYK|Q6XUX3	lightgreen	0.00138272	0.467468	0.920757	0.00926517	0.270785	0.95112	0.00316217	0.046258	-0.0138292	0.0631703	-0.0600872	0.0169122	0.0769995
KCTD6|Q8NC69	midnightblue	0.00138987	0.00614222	0.570871	0.0101715	0.0926492	0.525941	0.393476	-0.130224	-0.0346045	-0.0769897	0.0956193	0.0532341	-0.0423852
SYNCRIP|O60506	turquoise	0.00140003	0.650932	0.0416763	0.0008032	0.917757	0.581405	0.815096	-0.0236328	-0.0372382	-0.0495019	-0.0136053	-0.0258691	-0.0122638
PLXNA1|Q9UIW2	red	0.00140053	0.0111179	0.999037	0.0498351	0.0122904	0.427347	0.0649787	-0.140373	0.00426243	-0.0723224	0.144635	0.0680506	-0.0765848
LETMD1|Q6P1Q0	red	0.00140317	0.0740351	0.00213176	0.0308541	0.999936	0.891793	0.674975	-0.0729584	-0.0747023	-0.0516696	-0.00174387	0.0212888	0.0230327
RAN|P62826	lightyellow	0.00140775	0.995703	0.00334981	0.037044	0.0591335	0.225507	0.718359	-0.00350245	0.0367403	0.02573	0.0402427	0.0292325	-0.0110103
FAM133A|Q8N9E0	cyan	0.00141956	0.246482	0.245549	0.000620021	0.91381	0.959239	0.249885	0.171643	0.110383	0.216724	-0.0612595	0.0450818	0.106341
PRKAG1|P54619	greenyellow	0.00142087	0.0714702	0.989368	0.0160163	0.0547547	0.936849	0.0147285	0.048138	-0.00419882	0.0367081	-0.0523368	-0.0114299	0.040907
SPTBN1|Q01082	grey60	0.0014218	0.0550288	0.138012	0.00141089	0.728957	0.995973	0.599868	0.0333421	0.0193223	0.0304188	-0.0140198	-0.00292335	0.0110965
SH3GLB1|Q9Y371	brown	0.00142885	0.00336426	0.24532	0.0167621	0.145566	0.355153	0.831651	-0.0991526	-0.0362241	-0.0526248	0.0629285	0.0465278	-0.0164007
ADGRL4|Q9HBW9	green	0.0014323	0.375147	0.164016	0.000553497	0.987181	0.863959	0.259873	-0.22876	-0.181127	-0.338316	0.0476334	-0.109555	-0.157189
MRPS7|Q9Y2R9	blue	0.0014397	0.0218711	0.862086	0.00594441	0.10847	0.838071	0.117327	-0.229681	-0.0423936	-0.163817	0.187287	0.0658644	-0.121423
SOD3|P08294	lightcyan	0.00144182	0.971324	0.103388	0.00295406	0.217566	0.0445316	0.795162	0.0470568	-0.168486	-0.235765	-0.215543	-0.282822	-0.0672787
WIPI1|Q5MNZ9	orange	0.0014428	0.0547668	0.417535	0.00148798	0.479333	0.996549	0.254813	-0.124512	-0.0518306	-0.114176	0.0726813	0.0103359	-0.0623454
ATG2B|Q96BY7	turquoise	0.00144625	0.000717464	0.909723	0.336983	0.0056145	0.0219518	0.826254	-0.0644733	-0.00744832	-0.0170482	0.057025	0.0474251	-0.0095999
C11orf54|Q9H0W9	darkred	0.00144927	0.942391	0.964859	0.00547115	0.828516	0.424696	0.00327242	0.0410662	-0.0236057	0.152108	-0.0646719	0.111042	0.175714
HPR|P00739	skyblue	0.00144975	0.00748813	0.22335	0.00624188	0.251842	0.632245	0.699413	0.92966	0.38167	0.593544	-0.54799	-0.336116	0.211873
EZR|P15311	purple	0.00145258	0.0142312	0.596399	0.00516607	0.154451	0.774936	0.270963	0.127209	0.0356672	0.0874605	-0.0915416	-0.0397483	0.0517933
ARHGEF25|Q86VW2	greenyellow	0.00145766	0.873845	0.00897257	0.891382	0.509405	0.628048	0.00102196	-0.0279706	-0.0814126	0.0164069	-0.053442	0.0443775	0.0978195
AFG1L|Q8WV93	turquoise	0.00146544	0.0768242	0.547098	0.00142489	0.466354	0.999737	0.164705	-0.0938687	-0.035203	-0.0903854	0.0586657	0.0034833	-0.0551824
TMEM263|Q8WUH6	lightyellow	0.00147426	0.992749	0.372467	0.000819543	0.853509	0.14029	0.220311	0.0119887	0.0484648	0.10632	0.0364761	0.094331	0.0578549
ARMT1|Q9H993	darkred	0.00147525	0.0111282	0.988695	0.0773007	0.00855305	0.364118	0.062048	0.082477	-0.00575282	0.0395881	-0.0882298	-0.0428889	0.0453409
ACAD9|Q9H845	blue	0.00147573	0.140535	0.003825	0.00793877	0.996413	0.999017	0.951041	-0.139536	-0.154094	-0.130487	-0.014558	0.00904916	0.0236072
ZNF365|Q70YC5	red	0.00147625	0.441709	0.985717	0.00176478	0.621271	0.85329	0.0164718	-0.0881024	-0.0139539	-0.135285	0.0741485	-0.047183	-0.121331
PPIP5K1|Q6PFW1	midnightblue	0.00147759	0.018327	0.704583	0.00502083	0.144742	0.823613	0.194583	-0.140772	-0.0349762	-0.0998568	0.105796	0.0409152	-0.0648805
SLCO3A1|Q9UIG8	lightgreen	0.00147948	0.0128414	0.0477698	0.00746232	0.600561	0.713629	0.986368	0.170158	0.0989019	0.111751	-0.0712556	-0.0584066	0.012849
EDEM3|Q9BZQ6	white	0.00148203	0.347047	0.77488	0.00092163	0.767603	0.876664	0.0551665	-0.0852588	-0.033579	-0.123675	0.0516798	-0.0384163	-0.0900961
MIEF1|Q9NQG6	red	0.00148995	0.415263	0.156191	0.000568963	0.999707	0.776511	0.422303	-0.0339142	-0.0317759	-0.0548553	0.00213824	-0.0209412	-0.0230794
ARHGEF6|Q15052	purple	0.00149243	0.999962	0.0012566	0.818753	0.0574842	0.935082	0.0164744	0.00135826	-0.0750637	-0.0156288	-0.0764219	-0.0169871	0.0594349
LRIG1|Q96JA1	magenta	0.00149472	0.985004	0.00963079	0.00436315	0.296934	0.286413	0.999849	-0.0242924	-0.150931	-0.14739	-0.126638	-0.123097	0.00354105
NSMF|Q6X4W1	pink	0.00149661	0.0162094	0.999447	0.0365409	0.0184047	0.550836	0.0526951	-0.120024	0.00315333	-0.0673763	0.123177	0.0526475	-0.0705296
RBP7|Q96R05	yellow	0.0015106	0.0625302	0.0218382	0.00308304	0.959659	0.989227	0.990896	0.295865	0.234953	0.258894	-0.060912	-0.0369716	0.0239405
SERPINB1|P30740	cyan	0.00151959	0.173181	0.000857066	0.248283	0.932721	0.806166	0.12442	0.176876	0.230386	0.0996698	0.0535103	-0.0772063	-0.130717
CES2|O00748	magenta	0.00153244	0.354022	0.0204418	0.00134809	0.985656	0.898179	0.96123	-0.138317	-0.168541	-0.196692	-0.0302243	-0.0583749	-0.0281506
PSMB5|P28074	darkred	0.00153718	0.0490008	0.293635	0.00164182	0.537747	0.990819	0.379555	0.0619361	0.0287656	0.0548806	-0.0331705	-0.00705549	0.026115
NTRK3|Q16288	black	0.00154267	0.577721	0.000690682	0.0764385	0.512856	0.995669	0.296178	-0.038724	-0.0822874	-0.0456989	-0.0435634	-0.00697491	0.0365885
MRPS30|Q9NP92	blue	0.00156018	0.0717339	0.940648	0.00365935	0.199593	0.991519	0.0516917	-0.151088	-0.0240711	-0.133289	0.127017	0.0177998	-0.109218
TSFM|P43897	blue	0.0015617	0.41442	0.243483	0.000579039	0.99467	0.778928	0.298512	-0.0848178	-0.0706766	-0.136902	0.0141412	-0.0520837	-0.0662249
ITGA2B|P08514	skyblue	0.00156366	0.0216366	0.0387286	0.00553858	0.738857	0.842822	0.985874	0.688286	0.437656	0.493497	-0.25063	-0.194789	0.0558413
CDH13|P55290	black	0.00156905	0.614455	0.011265	0.999814	0.00821518	0.645869	0.00901377	-0.0702172	0.123622	-0.00286684	0.193839	0.0673503	-0.126489
CHRNB2|P17787	blue	0.00157058	0.0513542	0.0430422	0.0021045	0.750063	0.973043	0.769892	-0.448162	-0.275926	-0.374407	0.172236	0.0737557	-0.0984803
NIPSNAP3A|Q9UFN0	grey	0.00157836	0.0022714	0.0654189	0.0810719	0.258403	0.147469	0.989034	-0.38526	-0.181618	-0.158616	0.203643	0.226645	0.0230019
FBP2|O00757	green	0.00158185	0.069716	0.00345501	0.00617653	0.998496	0.989698	0.995679	-0.438993	-0.410897	-0.385382	0.0280958	0.0536112	0.0255154
SCAMP1|O15126	grey60	0.00158515	0.128923	0.931871	0.00246614	0.319353	0.999975	0.0424473	0.0698552	0.0130742	0.0711574	-0.056781	0.00130223	0.0580832
SLC35F3|Q8IY50	lightgreen	0.0015913	0.0752797	0.401256	0.0013728	0.522933	0.999743	0.195234	0.207791	0.0890082	0.200272	-0.118783	-0.00751906	0.111264
KIFC3|Q9BVG8	paleturquoise	0.00159134	0.0805909	0.0115449	0.0045171	0.99432	0.992292	0.999994	-0.215476	-0.191937	-0.190404	0.0235388	0.0250714	0.00153265
NSUN5|Q96P11	white	0.00159136	0.0741631	0.498468	0.00152192	0.488992	0.999432	0.198257	-0.117884	-0.0465055	-0.112264	0.0713788	0.00562087	-0.065758
PUM1|Q14671	cyan	0.001597	0.343466	0.00227039	0.0107305	0.860529	0.991703	0.865564	0.0329857	0.0491565	0.0386582	0.0161708	0.00567249	-0.0104983
LMBRD2|Q68DH5	greenyellow	0.00160136	0.578136	0.999695	0.00252319	0.6496	0.773933	0.0102808	0.0520731	0.00264316	0.0910517	-0.0494299	0.0389786	0.0884085
CCDC124|Q96CT7	salmon	0.00160413	0.72928	0.00604115	0.00381799	0.626315	0.675206	0.997685	0.0387463	0.0856312	0.0808401	0.0468849	0.0420938	-0.00479104
HNRNPM|P52272	darkgreen	0.00160414	0.00301781	0.99997	0.182317	0.00438463	0.10685	0.240698	0.0950823	-0.000798231	0.0338171	-0.0958805	-0.0612652	0.0346153
GAD1|Q99259	turquoise	0.00160875	0.249784	0.0347947	0.00119061	0.999998	0.957116	0.891592	-0.123177	-0.124395	-0.156777	-0.00121794	-0.0335992	-0.0323812
UBE4B|O95155	orange	0.00161401	0.0731531	0.961088	0.00421475	0.182972	0.989842	0.0464924	-0.0694971	-0.00954891	-0.0607611	0.0599482	0.00873602	-0.0512122
MARCHF6|O60337	blue	0.00161535	0.0329926	0.205736	0.00230134	0.529562	0.956993	0.553895	-0.144463	-0.0706045	-0.117866	0.0738589	0.0265973	-0.0472617
IGBP1|P78318	tan	0.0016291	0.760244	0.00670108	0.166199	0.0118846	0.110037	0.488358	-0.0191573	0.0442096	0.0251817	0.0633669	0.044339	-0.019028
POLR2B|P30876	magenta	0.00163108	0.369188	0.0255582	0.00127597	0.988536	0.883274	0.93703	-0.0770249	-0.0928758	-0.111851	-0.0158509	-0.0348261	-0.0189752
PTGFRN|Q9P2B2	red	0.00163504	0.155101	0.742981	0.0014085	0.526274	0.995735	0.082047	-0.0973341	-0.0319931	-0.107906	0.065341	-0.0105716	-0.0759125
PLAAT3|P53816	yellow	0.0016386	0.468448	0.0031369	0.00704041	0.787808	0.935481	0.944434	0.138802	0.231456	0.194968	0.0926542	0.0561656	-0.0364886
NUP62|P37198	darkgrey	0.00163971	0.00609362	0.171085	0.0113437	0.258656	0.510444	0.865327	0.0605398	0.0256957	0.0353613	-0.0348441	-0.0251785	0.00966558
PGM3|O95394	purple	0.00163974	0.0688531	0.143999	0.00146186	0.771432	0.999011	0.592788	0.088703	0.0527943	0.0836738	-0.0359087	-0.00502921	0.0308795
HERC1|Q15751	orange	0.00164592	0.0301619	0.470703	0.473873	0.00220664	0.234733	0.0331609	-0.0644953	0.0229589	-0.0207225	0.0874542	0.0437729	-0.0436813
BAALC|Q8WXS3	brown	0.00164622	0.128144	0.932432	0.0025819	0.317347	0.99999	0.0436083	-0.0822674	-0.015331	-0.0833816	0.0669364	-0.00111415	-0.0680505
CNTNAP1|P78357	yellow	0.0016488	0.00360149	0.142073	0.023073	0.217981	0.329108	0.966529	0.18063	0.076357	0.0928509	-0.104273	-0.0877794	0.0164939
AGRN|O00468	steelblue	0.00164941	0.250222	0.0056863	0.00457416	0.974594	0.993477	0.99415	-0.0701411	-0.0867173	-0.0801208	-0.0165762	-0.0099797	0.00659647
SYT9|Q86SS6	red	0.00165731	0.00115128	0.566951	0.103767	0.0282684	0.0829619	0.86106	-0.199407	-0.0463727	-0.0744626	0.153034	0.124944	-0.0280899
TTC9C|Q8N5M4	tan	0.00165929	0.0859617	0.172452	0.762911	0.00218111	0.290795	0.0198681	-0.0789493	0.0468213	-0.0201278	0.125771	0.0588214	-0.0669491
MRPL2|Q5T653	blue	0.00166631	0.0232088	0.478272	0.00360219	0.265545	0.889753	0.314187	-0.208963	-0.0713409	-0.15701	0.137622	0.0519529	-0.0856691
CXCL14|O95715	grey	0.00167034	0.807046	0.00547379	0.992244	0.0134287	0.708252	0.0121103	0.0686177	-0.176818	-0.0133608	-0.245436	-0.0819785	0.163457
SEPTIN10|Q9P0V9	yellow	0.00167053	0.0160746	0.898951	0.0103034	0.0748897	0.720312	0.136602	0.167084	0.0263963	0.108911	-0.140687	-0.0581722	0.0825151
PTBP2|Q9UKA9	royalblue	0.00167062	0.00228236	0.049592	0.164935	0.293482	0.0952871	0.888551	0.0717421	0.0353372	0.025558	-0.0364048	-0.0461841	-0.00977929
XPO4|Q9C0E2	midnightblue	0.00167067	0.0194391	0.941719	0.010557	0.071159	0.755657	0.105069	-0.0765832	-0.0100919	-0.0508993	0.0664913	0.0256838	-0.0408075
SLC2A5|P22732	green	0.00167394	0.28063	0.0496433	0.00102121	1	0.931475	0.811078	-0.151432	-0.15078	-0.202178	0.000652322	-0.0507454	-0.0513978
GNPDA2|Q8TDQ7	greenyellow	0.00167962	0.0594844	0.655171	0.00225978	0.343221	0.992503	0.148329	0.0543254	0.0170115	0.0483739	-0.0373139	-0.00595145	0.0313624
ZYG11B|Q9C0D3	darkred	0.00168863	0.0237514	0.0378106	0.00586589	0.760544	0.853155	0.988683	0.0634481	0.0409437	0.0457692	-0.0225044	-0.0176789	0.00482548
CHORDC1|Q9UHD1	tan	0.00169548	0.976009	0.00436378	0.0105364	0.248223	0.412323	0.93929	0.0263139	0.149796	0.124707	0.123482	0.0983927	-0.0250895
MAP2K5|Q13163	turquoise	0.00170059	0.00633098	0.0190944	0.0707976	0.602003	0.282456	0.886321	-0.113416	-0.0692709	-0.0522495	0.0441451	0.0611664	0.0170214
ANP32B|Q92688	darkgrey	0.00170895	0.00519255	0.250696	0.0135845	0.184865	0.456846	0.792003	0.129247	0.0487385	0.0729608	-0.080508	-0.0562857	0.0242222
FLOT2|Q14254	greenyellow	0.00172112	0.763157	0.97197	0.00155762	0.915472	0.535571	0.019533	0.0885064	0.0271691	0.210512	-0.0613373	0.122006	0.183343
TIA1|P31483	darkgreen	0.00172197	0.00643333	0.029676	0.0370699	0.539508	0.36705	0.986603	0.135838	0.0786778	0.0691685	-0.0571599	-0.0666692	-0.00950925
RAP1GAP|P47736	black	0.00172689	0.9999	0.00189723	0.0915165	0.0665866	0.42424	0.410921	-0.00186426	0.0720695	0.0417275	0.0739337	0.0435917	-0.030342
CD163|Q86VB7	green	0.00174132	0.752193	0.0244943	0.00150726	0.786888	0.544065	0.95285	-0.211517	-0.418061	-0.494597	-0.206543	-0.28308	-0.0765364
VPS35L|Q7Z3J2	darkturquoise	0.00174385	0.976507	0.00431621	0.999978	0.0431869	0.972287	0.00484899	0.00729527	-0.0418749	-0.00043308	-0.0491701	-0.00772835	0.0414418
OGDHL|Q9ULD0	turquoise	0.00174716	0.0712472	0.0030192	0.031311	0.999993	0.883937	0.733592	-0.0917974	-0.0907691	-0.0644635	0.00102823	0.0273339	0.0263056
RWDD2A|Q9UIY3	grey	0.00174801	0.0657681	0.073027	0.00197717	0.863224	0.996584	0.817887	0.0823488	0.0554988	0.0753218	-0.02685	-0.00702706	0.019823
MORC2|Q9Y6X9	darkgreen	0.00176209	0.0227826	0.972272	0.0120742	0.0656623	0.771602	0.0852412	0.108423	0.0111828	0.0724187	-0.0972405	-0.0360046	0.061236
SERPINA10|Q9UK55	skyblue	0.00176546	0.00327683	0.119774	0.0236004	0.195839	0.27583	0.976918	0.725373	0.307628	0.361998	-0.417745	-0.363375	0.0543702
TMPO|P42167	cyan	0.00176652	0.00490683	0.110993	0.0196905	0.292072	0.399863	0.978103	0.148557	0.0679698	0.0799868	-0.0805869	-0.0685699	0.012017
GSTA4|O15217	magenta	0.00176835	0.270788	0.10091	0.00086364	0.99614	0.929	0.612295	-0.152135	-0.132792	-0.20319	0.0193432	-0.0510549	-0.070398
CUL1|Q13616	darkred	0.00178448	0.0634521	0.674313	0.00238743	0.345803	0.993721	0.14338	0.0440439	0.0135645	0.0394532	-0.0304794	-0.00459066	0.0258887
SMYD2|Q9NRG4	lightcyan	0.00178523	0.635523	0.00534906	0.00475683	0.702014	0.788924	0.9919	-0.11898	-0.231675	-0.212104	-0.112695	-0.0931239	0.0195714
PAK3|O75914	black	0.00178665	0.0514527	0.224441	0.839863	0.00147607	0.166716	0.0416568	-0.0701596	0.035669	-0.0139719	0.105829	0.0561877	-0.049641
TRIAP1|O43715	lightcyan	0.00179042	0.112774	0.00227927	0.0318443	0.996274	0.949793	0.680459	-0.105027	-0.115624	-0.0800668	-0.010597	0.0249603	0.0355573
LMTK3|Q96Q04	pink	0.0017952	0.628106	0.01708	0.00184298	0.844628	0.694682	0.985577	-0.0340441	-0.0582933	-0.0650478	-0.0242492	-0.0310038	-0.00675453
SH2B1|Q9NRF2	grey60	0.0018003	0.0420003	0.994264	0.026884	0.0357601	0.8005	0.0279159	0.0593324	-0.00386254	0.0391492	-0.063195	-0.0201832	0.0430118
CELSR2|Q9HCU4	midnightblue	0.00180074	0.4256	0.796363	0.00108669	0.824829	0.825309	0.0554315	-0.0445164	-0.0183394	-0.0696257	0.0261769	-0.0251093	-0.0512863
RNF112|Q9ULX5	darkred	0.00180103	0.767909	0.114061	0.00076603	0.95508	0.46863	0.511119	0.0371004	0.0575179	0.0928205	0.0204175	0.0557201	0.0353026
ETNPPL|Q8TBG4	magenta	0.00180921	0.0892553	0.0417204	0.00217526	0.956578	0.999625	0.923367	-0.312387	-0.242203	-0.29899	0.0701832	0.0133971	-0.0567861
JADE2|Q9NQC1	salmon	0.00180991	0.465568	0.704476	0.000988668	0.88425	0.780502	0.0546378	0.0898281	0.043663	0.148017	-0.0461651	0.0581889	0.104354
POLRMT|O00411	blue	0.00182834	0.0925763	0.556852	0.00165986	0.507451	0.999981	0.172764	-0.196441	-0.0752901	-0.193329	0.121151	0.00311222	-0.118039
EPB42|P16452	skyblue	0.00183805	0.0944017	0.028134	0.00267795	0.979783	0.999457	0.974143	0.285885	0.236262	0.271865	-0.0496231	-0.0140201	0.035603
PCNA|P12004	darkgrey	0.00184778	0.0172595	0.104403	0.00552216	0.525899	0.803538	0.876103	0.120903	0.0636161	0.0844314	-0.0572865	-0.0364713	0.0208152
PRDX3|P30048	turquoise	0.00185182	0.010921	0.0909592	0.00924495	0.459206	0.654597	0.948394	-0.0847566	-0.0435383	-0.0535653	0.0412183	0.0311913	-0.010027
CBLN2|Q8IUK8	turquoise	0.00185413	0.0137668	0.0248718	0.0175931	0.714011	0.619132	0.998545	-0.198495	-0.127048	-0.119965	0.071447	0.0785291	0.00708209
RAB2B|Q8WUD1	lightgreen	0.00186535	0.983735	0.50093	0.000994977	0.939271	0.179282	0.158973	0.0121656	0.0323185	0.0807252	0.0201529	0.0685596	0.0484066
RRAGA|Q7L523	lightgreen	0.00186826	0.188401	0.684	0.00134137	0.626604	0.986958	0.10005	0.0608002	0.0229933	0.0709258	-0.0378069	0.0101256	0.0479325
MAGI2|Q86UL8	red	0.00187301	0.101456	0.0363994	0.00226831	0.974612	0.999947	0.942575	-0.0394861	-0.0319653	-0.038582	0.00752072	0.000904048	-0.00661667
DNAJC11|Q9NVH1	turquoise	0.00187523	0.0165844	0.050365	0.00838462	0.644331	0.750832	0.987831	-0.0816192	-0.0484187	-0.054517	0.0332005	0.0271022	-0.00609834
PUM2|Q8TB72	midnightblue	0.0018765	0.122716	0.439262	0.00129727	0.662803	0.999166	0.220321	-0.081343	-0.0377139	-0.0861932	0.0436291	-0.00485013	-0.0484792
C11orf49|Q9H6J7	blue	0.00187729	0.498716	0.00839263	0.00310171	0.853312	0.827416	0.99998	-0.0721872	-0.114822	-0.116168	-0.0426352	-0.0439807	-0.00134555
PTPN23|Q9H3S7	darkorange	0.00189291	0.0674063	0.298939	0.00172844	0.611059	0.997967	0.380981	0.0500078	0.0242732	0.0464098	-0.0257346	-0.00359805	0.0221366
PAK2|Q13177	lightgreen	0.00189928	0.196751	0.678046	0.00132499	0.644184	0.983974	0.10154	0.0426717	0.0164619	0.0503859	-0.0262098	0.00771428	0.0339241
SLCO1A2|P46721	yellow	0.00190326	0.198601	0.00113418	0.0569221	0.930012	0.987244	0.497235	0.392099	0.51357	0.326675	0.121472	-0.0654236	-0.186895
CDK16|Q00536	pink	0.0019152	0.00428226	0.746664	0.0300484	0.0451304	0.32555	0.424541	-0.0884977	-0.0177309	-0.0446619	0.0707667	0.0438357	-0.026931
COG3|Q96JB2	orange	0.0019163	0.0728333	0.584806	0.181117	0.00957912	0.636096	0.0121565	-0.062171	0.0220679	-0.0320522	0.0842389	0.0301188	-0.0541201
DAB2IP|Q5VWQ8	red	0.00192074	0.977757	0.0177069	0.00351672	0.395029	0.291704	0.997638	-0.0112012	-0.0568461	-0.0604259	-0.0456449	-0.0492247	-0.00357978
CD59|P13987	lightgreen	0.00192117	0.0386714	0.179197	0.00261655	0.595536	0.965066	0.620773	0.0672489	0.0348113	0.0554946	-0.0324377	-0.0117543	0.0206834
HSPE1|P61604	turquoise	0.0019218	0.0279995	0.316905	0.00333655	0.396268	0.920042	0.462298	-0.0812821	-0.034014	-0.0629424	0.0472682	0.0183398	-0.0289284
DNAL4|O96015	midnightblue	0.00192207	0.0726852	0.512291	0.242094	0.0072582	0.581846	0.0127289	-0.117346	0.0460403	-0.0565666	0.163387	0.0607799	-0.102607
DCXR|Q7Z4W1	lightcyan	0.00192646	0.317243	0.00194608	0.0206758	0.868857	0.999649	0.737454	-0.0799427	-0.11709	-0.0845515	-0.0371469	-0.00460878	0.0325382
NTPCR|Q9BSD7	turquoise	0.00192778	0.445048	0.0754556	0.000925921	0.998213	0.794047	0.701014	-0.125157	-0.140093	-0.202341	-0.0149362	-0.077184	-0.0622478
TMEM132E|Q6IEE7	red	0.00193303	0.623772	0.0114577	0.0027389	0.803518	0.741451	0.999542	-0.0643966	-0.114555	-0.118522	-0.0501583	-0.0541257	-0.00396736
ASB13|Q8WXK3	magenta	0.00194424	0.565158	0.00604214	0.00468128	0.790554	0.853717	0.995106	-0.17049	-0.296976	-0.275626	-0.126486	-0.105137	0.0213497
TGFBI|Q15582	steelblue	0.00195015	0.811306	0.0309714	0.00160589	0.760358	0.483514	0.933757	-0.106456	-0.229015	-0.277871	-0.122559	-0.171415	-0.0488565
MRPL50|Q8N5N7	blue	0.0019556	0.0264946	0.781525	0.00605142	0.156355	0.868131	0.166075	-0.141774	-0.0322893	-0.103379	0.109485	0.0383949	-0.0710902
FCGR2C|P31995	green	0.00195564	0.790045	0.0123553	0.00301137	0.607395	0.532015	0.999785	-0.0936087	-0.223642	-0.229671	-0.130033	-0.136063	-0.00602936
NOC2L|Q9Y3T9	white	0.00195647	0.210281	0.146832	0.000994739	0.96543	0.970548	0.525082	-0.0961494	-0.0720658	-0.118009	0.0240837	-0.0218594	-0.0459431
RORA|P35398	darkgreen	0.00195895	0.00187049	0.68044	0.0772955	0.0231016	0.149146	0.61806	0.240642	0.0491509	0.102374	-0.191491	-0.138267	0.0532234
WHAMM|Q8TF30	grey60	0.00196047	0.0688528	0.778838	0.00300553	0.3019	0.993093	0.111689	0.0877629	0.0230745	0.078187	-0.0646884	-0.0095759	0.0551125
CAMKK2|Q96RR4	pink	0.00196397	0.0560297	0.999998	0.0148276	0.0699979	0.909507	0.0318558	-0.143913	0.000650784	-0.106406	0.144564	0.0375073	-0.107056
NCAM1|P13591	lightyellow	0.00196674	0.945173	0.0077904	0.00611271	0.37597	0.431462	0.995283	0.0170442	0.0686126	0.0636124	0.0515684	0.0465682	-0.00500018
BCL2L1|Q07817	salmon	0.00196967	0.442565	0.0413309	0.00123224	0.988044	0.821944	0.867964	0.0355888	0.0436484	0.0562035	0.00805959	0.0206147	0.0125552
CLIP3|Q96DZ5	pink	0.00197065	0.0355085	0.851529	0.112684	0.010585	0.546347	0.025553	-0.0792697	0.016031	-0.0407336	0.0953007	0.0385361	-0.0567646
CLIC2|O15247	green	0.00197142	0.555447	0.0255253	0.00159004	0.926289	0.747266	0.952597	-0.0819728	-0.122085	-0.144595	-0.0401126	-0.0626221	-0.0225095
OPRD1|P41143	greenyellow	0.00197298	0.280801	0.161045	0.000895755	0.990328	0.906868	0.501487	0.101326	0.0833845	0.13941	-0.017941	0.0380843	0.0560252
PNCK|Q6P2M8	magenta	0.00198203	0.153015	0.0174285	0.00308191	0.999901	0.999803	0.996323	-0.236178	-0.228624	-0.245306	0.00755385	-0.00912805	-0.0166819
TSEN34|Q9BSV6	white	0.0019826	0.065966	0.0776708	0.00240767	0.813979	0.989984	0.79381	-0.21982	-0.139552	-0.192778	0.0802681	0.0270421	-0.0532261
PALMD|Q9NP74	green	0.00198915	0.0318978	0.741282	0.00495068	0.195169	0.910752	0.171057	-0.155769	-0.0390808	-0.118526	0.116688	0.0372428	-0.0794453
TAFA2|Q8N3H0	grey60	0.00199692	0.0281233	0.914766	0.0896534	0.0121603	0.494456	0.0336189	0.200704	-0.0302861	0.0997242	-0.23099	-0.10098	0.13001
BCAP31|P51572	lightgreen	0.00199915	0.275229	0.624855	0.00111929	0.783058	0.939654	0.111611	0.0477358	0.0218445	0.0629116	-0.0258913	0.0151758	0.0410671
ARAP1|Q96P48	purple	0.00201164	0.0703708	0.993343	0.00780415	0.131076	0.970865	0.0407812	0.0816279	0.00605472	0.0669576	-0.0755732	-0.0146703	0.0609029
PTK7|Q13308	darkturquoise	0.00201335	0.163748	0.088616	0.336549	0.00287592	0.0114494	0.83419	0.0874983	-0.068164	-0.043911	-0.155662	-0.131409	0.024253
PNMA8C|A0A1B0GUJ8	midnightblue	0.0020148	0.0357124	0.273105	0.00290417	0.460938	0.953192	0.456453	-0.150139	-0.0669222	-0.121378	0.0832173	0.0287617	-0.0544556
SMC3|Q9UQE7	darkgrey	0.00201996	0.0037013	0.261558	0.0268103	0.146655	0.316094	0.883195	0.102758	0.0371158	0.0519621	-0.0656426	-0.0507962	0.0148463
PGP|A6NDG6	darkred	0.00202197	0.0302398	0.951406	0.00971151	0.0960164	0.847346	0.0915626	0.0960684	0.0125265	0.0680375	-0.0835419	-0.0280309	0.0555111
SLC48A1|Q6P1K1	cyan	0.00202249	0.983261	0.00440161	0.0120535	0.259584	0.394144	0.968685	0.026545	0.162311	0.141136	0.135766	0.114591	-0.0211742
DHX57|Q6P158	midnightblue	0.00202642	0.0692415	0.99732	0.00896053	0.116916	0.964004	0.0376365	-0.0531677	-0.0028919	-0.0429017	0.0502758	0.0102659	-0.0400098
OAT|P04181	blue	0.00202845	0.0192948	0.999461	0.0283027	0.033017	0.626018	0.0751518	-0.172279	-0.00457997	-0.102096	0.167699	0.0701834	-0.0975157
RPS5|P46782	orange	0.00203287	0.0457652	0.0715724	0.00322423	0.797688	0.970275	0.882158	-0.0735177	-0.0469948	-0.0610809	0.0265229	0.0124368	-0.0140861
TOX4|O94842	darkgreen	0.00203459	0.00217104	0.297333	0.0555573	0.0946067	0.174673	0.943817	0.147221	0.048789	0.0642965	-0.0984321	-0.0829245	0.0155075
PHF10|Q8WUB8	darkgrey	0.00203507	0.000937475	0.278621	0.401869	0.0555053	0.022031	0.983131	0.196359	0.0624622	0.0497658	-0.133897	-0.146593	-0.0126964
MIER1|Q8N108	brown	0.00203978	0.00183765	0.33549	0.0566244	0.075433	0.165955	0.911735	0.207962	0.0666432	0.0922186	-0.141319	-0.115743	0.0255754
NEURL1|O76050	pink	0.0020441	0.00720976	0.963636	0.240236	0.00396218	0.15554	0.132859	-0.130047	0.0130253	-0.0463995	0.143073	0.0836479	-0.0594248
MSRA|Q9UJ68	darkred	0.00205059	0.916137	0.0147419	0.925645	0.0468344	0.993608	0.0024555	0.0216273	-0.0697284	0.0128511	-0.0913556	-0.00877618	0.0825794
GTF2E2|P29084	salmon	0.00205765	0.154337	0.018165	0.00315678	0.999874	0.999804	0.995919	0.0787162	0.0759852	0.0817557	-0.00273107	0.00303941	0.00577048
SLC39A12|Q504Y0	salmon	0.0020587	0.0500183	0.382297	0.00245066	0.473699	0.983813	0.344928	0.21644	0.0912654	0.186402	-0.125174	-0.0300373	0.095137
KIF1A|Q12756	midnightblue	0.00206043	0.222482	0.0103018	0.00407201	0.995396	0.996133	0.999986	-0.0603566	-0.0680358	-0.0673086	-0.00767918	-0.006952	0.000727186
PPP2R5A|Q15172	midnightblue	0.00207822	0.0300388	0.934682	0.00923093	0.104423	0.850999	0.101452	-0.0807141	-0.0117021	-0.0574086	0.069012	0.0233055	-0.0457065
C1orf52|Q8N6N3	tan	0.00208444	0.163581	0.00826041	0.00600916	0.99922	0.999999	0.996539	0.153085	0.162993	0.152232	0.00990751	-0.000852907	-0.0107604
KSR1|Q8IVT5	greenyellow	0.00208473	0.163733	0.756733	0.00182258	0.53247	0.996697	0.0905905	0.0385197	0.0125202	0.0424067	-0.0259995	0.00388702	0.0298866
SMIM4|Q8WVI0	turquoise	0.00209156	0.178311	0.452673	0.00121872	0.757842	0.988208	0.20512	-0.104738	-0.0520706	-0.121356	0.0526672	-0.0166185	-0.0692857
SDHA|P31040	turquoise	0.00209557	0.133788	0.0859132	0.00155332	0.952385	0.998992	0.746126	-0.0577798	-0.0432417	-0.0615179	0.0145381	-0.00373816	-0.0182763
FKBP11|Q9NYL4	green	0.00211001	0.0791823	0.800219	0.00296735	0.328638	0.999822	0.0913369	-0.242961	-0.0653947	-0.235021	0.177566	0.00794054	-0.169626
CD320|Q9NPF0	tan	0.00211613	0.505626	0.00108826	0.0662369	0.634255	0.998716	0.391514	0.115936	0.21903	0.128672	0.103093	0.0127358	-0.0903574
C17orf75|Q9HAS0	pink	0.00211833	0.0277518	0.325158	0.0038372	0.388481	0.909768	0.475757	-0.0876453	-0.0362943	-0.0669834	0.0513509	0.0206619	-0.030689
NR1D1|P20393	salmon	0.00211999	0.0351007	0.0264271	0.0077766	0.895846	0.875719	1	0.177347	0.129512	0.129037	-0.0478355	-0.0483106	-0.000475151
CAND1|Q86VP6	darkred	0.00212417	0.0824179	0.213365	0.001746	0.73803	0.999679	0.496382	0.0497182	0.027697	0.0477229	-0.0220213	-0.00199534	0.0200259
FAM160A2|Q8N612	blue	0.00213467	0.0730576	0.453232	0.00209057	0.515469	0.997945	0.263691	-0.0914919	-0.0378891	-0.0847952	0.0536029	0.00669679	-0.0469061
CSNK2B|P67870	red	0.00213498	0.0121535	0.878457	0.0166539	0.0652666	0.600198	0.202526	-0.0430474	-0.00707652	-0.0258308	0.0359709	0.0172166	-0.0187542
HDAC9|Q9UKV0	midnightblue	0.00213563	0.311053	0.406876	0.000972492	0.906788	0.865291	0.139322	-0.133922	-0.0808244	-0.193976	0.0530977	-0.060054	-0.113152
[truncated: 7,663 more rows]

## Sheet: S4.UPennModuleAssign
Table S4. UPenn LBD Network Module Assignments
			Correlation to Module Eigenprotein (kME)
Protein ID	Module Color	Module Number	Dark Turquoise	Saddle Brown	Midnight Blue	Pink	Orange	Blue	Magenta	White	Dark Olive Green	Light Cyan	Turquoise	Light Yellow	Black	Red	Dark Red	Dark Orange	Green Yellow	Grey60	Dark Green	Dark Grey	Cyan	Royal Blue	Sky Blue	Violet	Yellow	Tan	Light Green	Salmon	Pale Turquoise	Steel Blue	Green	Brown	Purple	kME Sort Vector
SRSF5|Q13243	magenta	M9	0.599839	0.198553	0.617308	0.384907	0.408528	0.607686	0.86932	0.77095	0.194525	-0.139288	0.109415	-0.177074	-0.0706672	0.12792	-0.458618	-0.197045	-0.59536	-0.431806	-0.0198057	-0.289797	0.0547854	0.416377	-0.356565	-0.222513	-0.167693	-0.677031	-0.628098	-0.725308	-0.121794	-0.020462	-0.0412977	-0.0402486	-0.360033	M9 magenta|0.8693
POLB|P06746	magenta	M9	0.793907	0.447366	0.554536	0.40183	0.317617	0.67327	0.861872	0.655085	0.1355	-0.22668	0.00775227	-0.0685892	0.0250745	0.189264	-0.290614	-0.0582422	-0.488992	-0.346804	0.00133181	-0.356967	-0.0303018	0.422357	-0.312192	-0.261065	-0.205397	-0.792183	-0.619042	-0.716295	-0.171506	-0.03819	-0.171729	-0.167962	-0.407101	M9 magenta|0.8619
GSTA4|O15217	magenta	M9	0.73386	0.439787	0.703717	0.475127	0.398018	0.634538	0.855194	0.63836	0.245901	-0.307774	0.0261254	0.00512049	0.0891253	0.240755	-0.430199	-0.134492	-0.527446	-0.328019	-0.0884202	-0.423535	-0.0756729	0.373675	-0.389838	-0.281852	-0.258454	-0.751081	-0.641101	-0.83643	-0.137852	0.0341339	-0.151248	-0.0835737	-0.404344	M9 magenta|0.8552
CIRBP|Q14011	magenta	M9	0.738231	0.442365	0.709998	0.516594	0.362337	0.692551	0.844626	0.592604	0.187383	-0.193167	0.13619	-0.0640367	0.0824385	0.276832	-0.411162	-0.095658	-0.575252	-0.384914	-0.13939	-0.477709	0.079399	0.387286	-0.395797	-0.344321	-0.274238	-0.778155	-0.708269	-0.861689	-0.160822	-0.00836808	-0.164562	-0.104319	-0.497044	M9 magenta|0.8446
RAB36|O95755	magenta	M9	0.68674	0.456425	0.675861	0.529532	0.384183	0.723893	0.843571	0.529423	0.225706	-0.17769	0.145766	-0.102335	0.060687	0.256654	-0.343561	-0.169448	-0.567155	-0.407017	-0.282437	-0.548876	-0.0953308	0.196149	-0.361919	-0.314353	-0.231026	-0.672498	-0.672812	-0.845205	-0.119326	-0.0558361	-0.13249	-0.114448	-0.432498	M9 magenta|0.8436
FKBP10|Q96AY3	magenta	M9	0.421624	0.166259	0.643753	0.399262	0.528074	0.633091	0.839169	0.636853	0.251347	0.021188	0.312245	-0.37341	-0.167646	0.102432	-0.484196	-0.367888	-0.699013	-0.591296	-0.271036	-0.426659	-0.201134	0.111199	-0.274155	-0.173551	-0.153141	-0.490471	-0.611438	-0.734018	-0.0482291	0.162097	0.140499	-0.000501367	-0.231837	M9 magenta|0.8392
KLHL42|Q9P2K6	magenta	M9	0.60287	0.358437	0.727653	0.531641	0.353917	0.642874	0.835464	0.609554	0.259873	-0.295953	0.133584	-0.0352355	0.113739	0.316941	-0.506654	-0.202505	-0.590044	-0.377421	-0.181507	-0.461787	-0.129528	0.28234	-0.401604	-0.330857	-0.28606	-0.680245	-0.695633	-0.827574	-0.0707501	0.0287583	-0.141237	-0.0430545	-0.437939	M9 magenta|0.8355
PRPF19|Q9UMS4	magenta	M9	0.668449	0.339333	0.678671	0.48886	0.473193	0.635641	0.832698	0.715151	0.268258	-0.285151	0.0919993	-0.0958912	0.0237005	0.226547	-0.494064	-0.157254	-0.603374	-0.429027	0.0392797	-0.32915	0.0245385	0.51656	-0.295258	-0.25873	-0.322931	-0.689004	-0.706915	-0.763576	-0.184838	0.031186	-0.0119847	-0.0918548	-0.413337	M9 magenta|0.8327
DCAF8|Q5TAQ9	magenta	M9	0.65646	0.400279	0.554044	0.518274	0.542808	0.793445	0.827468	0.628048	0.264648	-0.120037	0.245643	-0.234119	-0.0287183	0.201796	-0.301585	-0.199347	-0.667942	-0.546543	-0.111575	-0.449549	-0.16287	0.324342	-0.315976	-0.245313	-0.21478	-0.634063	-0.714516	-0.720901	-0.207275	0.052225	-0.0795029	-0.264185	-0.448867	M9 magenta|0.8275
PNCK|Q6P2M8	magenta	M9	0.752284	0.424645	0.597244	0.413305	0.179175	0.544849	0.826909	0.531203	0.18189	-0.267542	-0.0249353	0.0848931	0.17981	0.293812	-0.37241	0.0464714	-0.371969	-0.14865	-0.142294	-0.47056	-0.0657535	0.266808	-0.314269	-0.229036	-0.348853	-0.790092	-0.57798	-0.782887	-0.136722	0.0168232	-0.126124	-0.0277161	-0.382255	M9 magenta|0.8269
HERC3|Q15034	magenta	M9	0.526063	0.235674	0.425018	0.310666	0.371443	0.636098	0.826211	0.657918	0.287025	-0.0223646	0.187437	-0.254644	-0.102627	0.0355205	-0.25475	-0.156894	-0.503578	-0.436082	-0.100035	-0.349811	-0.19148	0.220169	-0.270831	-0.161989	-0.0744045	-0.572307	-0.501807	-0.615203	-0.102654	-0.02265	-0.0546533	-0.136398	-0.295882	M9 magenta|0.8262
FKBP9|O95302	magenta	M9	0.502405	0.260727	0.588222	0.419474	0.450036	0.660202	0.823297	0.570927	0.202515	0.00751103	0.275966	-0.280028	-0.0931226	0.140341	-0.374377	-0.255587	-0.636422	-0.516808	-0.295909	-0.456135	-0.205792	0.0757699	-0.289501	-0.165709	-0.122225	-0.558271	-0.61815	-0.727577	-0.0534993	0.0507166	0.012007	-0.0811565	-0.319052	M9 magenta|0.8233
CYP51A1|Q16850	magenta	M9	0.488109	0.220719	0.525874	0.275124	0.505063	0.65298	0.820772	0.612006	0.328655	0.0566438	0.238035	-0.352282	-0.2042	-0.00600585	-0.332588	-0.305477	-0.558439	-0.514227	-0.222199	-0.387427	-0.10442	0.152221	-0.303164	-0.185371	-0.061284	-0.528173	-0.517238	-0.676219	-0.0480137	0.0956191	0.0828526	-0.0824325	-0.272114	M9 magenta|0.8208
VRK1|Q99986	magenta	M9	0.68836	0.34952	0.312762	0.236426	0.211569	0.623065	0.818911	0.631063	0.168653	-0.135995	-0.0111007	-0.156406	-0.0700364	0.0516778	-0.138373	-0.0609795	-0.402656	-0.329176	0.054116	-0.258742	-0.125976	0.338016	-0.208485	-0.126593	-0.0829577	-0.738895	-0.48699	-0.537374	-0.0457255	0.0318368	-0.07711	-0.128208	-0.280973	M9 magenta|0.8189
ADCY3|O60266	magenta	M9	0.73737	0.43927	0.551163	0.382209	0.277153	0.62292	0.816867	0.58886	0.0770558	-0.167649	0.0612571	-0.0721501	0.0324954	0.194714	-0.322786	-0.0565831	-0.477613	-0.311347	-0.0686119	-0.370256	-0.0892206	0.310404	-0.329827	-0.237885	-0.22278	-0.786563	-0.616746	-0.712302	-0.0690984	0.0188915	-0.104089	-0.100683	-0.38125	M9 magenta|0.8169
ERI1|Q8IV48	magenta	M9	0.521483	0.256504	0.56848	0.304209	0.4743	0.591082	0.814742	0.639093	0.285612	-0.130695	0.0466693	-0.316426	-0.223013	-0.0554357	-0.368038	-0.35652	-0.59171	-0.513415	-0.0669101	-0.282177	-0.133121	0.290628	-0.234481	-0.249138	-0.0388835	-0.548287	-0.552805	-0.649885	-0.133007	0.0470711	0.181252	0.0283581	-0.174923	M9 magenta|0.8147
POLR2B|P30876	magenta	M9	0.541918	0.211957	0.298213	0.0595021	0.286731	0.465898	0.81368	0.753931	0.156587	-0.160325	-0.110374	-0.275957	-0.26495	-0.148528	-0.224326	-0.288164	-0.424184	-0.409359	0.153531	-0.0750197	-0.192688	0.334671	-0.146267	0.0100866	0.038077	-0.633104	-0.381572	-0.449515	-0.0157411	0.11956	0.181155	0.0764831	-0.0146592	M9 magenta|0.8137
TRIT1|Q9H3H1	magenta	M9	0.613783	0.388018	0.43249	0.389923	0.368003	0.725029	0.807965	0.550471	0.274149	-0.0110357	0.213071	-0.261678	-0.0755591	0.11278	-0.214935	-0.223712	-0.554829	-0.466606	-0.20397	-0.503202	-0.23367	0.143692	-0.231803	-0.103589	-0.0685714	-0.616818	-0.5918	-0.643397	-0.104389	0.0459547	-0.0311263	-0.241569	-0.386651	M9 magenta|0.808
C20orf194|Q5TEA3	magenta	M9	0.465951	0.247299	0.643573	0.340957	0.446256	0.601108	0.805931	0.526717	0.231072	0.00649965	0.216652	-0.270624	-0.112787	0.0608122	-0.365587	-0.300978	-0.529508	-0.465743	-0.343719	-0.455322	-0.135295	0.05371	-0.406321	-0.22174	-0.028701	-0.499743	-0.503717	-0.73389	-0.118596	-0.0482532	-0.0380673	0.00105657	-0.304579	M9 magenta|0.8059
ADI1|Q9BV57	magenta	M9	0.605407	0.282837	0.408318	0.181896	0.229577	0.509927	0.802668	0.53894	0.203167	-0.113637	0.0366113	-0.211691	-0.132625	-0.0278489	-0.27253	-0.212127	-0.408506	-0.364463	-0.0627359	-0.287634	-0.218987	0.189055	-0.186555	-0.045735	-0.0742115	-0.693181	-0.384703	-0.596192	0.0199027	0.0289007	0.0571343	0.0714285	-0.132858	M9 magenta|0.8027
FAR1|Q8WVX9	magenta	M9	0.36238	0.045936	0.48203	0.180052	0.493964	0.577634	0.801994	0.649556	0.23998	0.110299	0.193252	-0.412364	-0.324939	-0.126869	-0.361037	-0.423907	-0.538881	-0.561623	-0.186439	-0.271104	-0.185041	0.097295	-0.294112	-0.0681114	0.140157	-0.412915	-0.406159	-0.585876	0.0139339	0.0348181	0.0940506	-0.0017844	-0.15215	M9 magenta|0.802
CFAP410|O43822	magenta	M9	0.569875	0.292374	0.461714	0.206034	0.255504	0.511303	0.797657	0.543228	0.102447	-0.139404	-0.0319422	-0.148172	-0.101592	0.0139408	-0.238341	-0.218302	-0.376023	-0.305327	-0.112094	-0.31417	-0.150842	0.176933	-0.325793	-0.16706	-0.0882878	-0.625252	-0.404708	-0.639012	-0.0380283	0.0599067	-0.0250136	0.0361705	-0.16241	M9 magenta|0.7977
ASB13|Q8WXK3	magenta	M9	0.613508	0.336685	0.241838	0.0905266	0.155202	0.535593	0.794379	0.50424	0.210291	0.00726494	0.0195368	-0.23718	-0.158318	-0.0970673	-0.100159	-0.0929209	-0.305209	-0.311952	-0.068461	-0.318277	-0.243579	0.125989	-0.13012	-0.0133691	-0.0149869	-0.670388	-0.321657	-0.495455	-0.0473255	0.105453	0.0274132	-0.00668568	-0.137037	M9 magenta|0.7944
WDTC1|Q8N5D0	magenta	M9	0.449996	0.154513	0.566773	0.273782	0.463869	0.578811	0.793823	0.629281	0.263839	0.135719	0.242345	-0.323981	-0.166351	0.00349483	-0.383999	-0.204879	-0.501885	-0.45212	-0.183328	-0.348016	-0.116157	0.174	-0.300489	-0.154906	-0.0658716	-0.489123	-0.500278	-0.642867	0.00273834	-0.0130926	-0.0214416	-0.0494861	-0.324554	M9 magenta|0.7938
RNASEL|Q05823	magenta	M9	0.593924	0.388605	0.593017	0.417071	0.443326	0.687448	0.790137	0.524075	0.220111	-0.0846995	0.189048	-0.225695	-0.0538319	0.150159	-0.316059	-0.266015	-0.59804	-0.515474	-0.235948	-0.443844	-0.245449	0.125748	-0.297502	-0.313232	-0.0788753	-0.581866	-0.61208	-0.715297	-0.08908	0.0891952	0.0176171	-0.115707	-0.315472	M9 magenta|0.7901
PNPLA4|P41247	magenta	M9	0.661459	0.431025	0.471415	0.361946	0.24272	0.673491	0.78963	0.480976	0.196378	-0.0481001	0.174757	-0.174185	-0.00700124	0.15022	-0.255857	-0.103004	-0.480411	-0.382525	-0.199857	-0.489459	-0.184424	0.166142	-0.168037	-0.226238	-0.183899	-0.700665	-0.546663	-0.687731	-0.131153	0.0920544	-0.074529	-0.109647	-0.333684	M9 magenta|0.7896
CD2BP2|O95400	magenta	M9	0.690862	0.280596	0.390926	0.171513	0.246838	0.483159	0.788877	0.69093	0.107727	-0.207798	-0.131992	-0.13796	-0.15273	-0.0381416	-0.296595	-0.115129	-0.389468	-0.323344	0.191428	-0.109467	0.124745	0.509553	-0.252241	-0.131857	-0.102351	-0.732691	-0.449076	-0.507669	-0.115258	0.0192738	0.0588949	0.0229881	-0.195872	M9 magenta|0.7889
TRIM27|P14373	magenta	M9	0.555657	0.300818	0.53538	0.356528	0.30407	0.549109	0.78288	0.619699	0.161922	-0.202708	0.0684348	-0.108192	0.00178341	0.146035	-0.378913	-0.163562	-0.47978	-0.352284	-0.132008	-0.376844	-0.12688	0.231704	-0.291552	-0.186742	-0.201258	-0.615835	-0.538667	-0.680001	-0.0467875	0.0659669	0.0575582	-0.0325224	-0.302989	M9 magenta|0.7829
F8|P00451	magenta	M9	0.57999	0.381153	0.545844	0.324372	0.241651	0.518318	0.781738	0.478486	0.245504	-0.0712102	0.147881	-0.155165	-0.038554	0.119356	-0.323328	-0.113345	-0.45374	-0.334871	-0.217579	-0.48445	-0.196714	0.118234	-0.302042	-0.161997	-0.13546	-0.663044	-0.515603	-0.739552	-0.0744652	0.0417755	-0.034006	0.0289066	-0.274667	M9 magenta|0.7817
ZSCAN18|Q8TBC5	magenta	M9	0.707537	0.39475	0.534905	0.272527	0.131309	0.422718	0.781235	0.609656	0.0314535	-0.419804	-0.218968	0.136835	0.0955603	0.17498	-0.353691	-0.0516445	-0.303067	-0.128336	0.0519054	-0.250104	0.0943979	0.402904	-0.274106	-0.167458	-0.259038	-0.769493	-0.476108	-0.664066	-0.110518	-0.0630075	-0.0635124	0.106947	-0.270952	M9 magenta|0.7812
ARMCX2|Q7L311	magenta	M9	0.605617	0.362442	0.250282	0.274165	0.257428	0.685642	0.779493	0.46916	0.244949	-0.0193164	0.15429	-0.24178	-0.0646968	0.0548607	-0.0799064	-0.0833854	-0.428292	-0.383324	-0.153049	-0.43795	-0.240618	0.123602	-0.210565	-0.120591	-0.134308	-0.622241	-0.485806	-0.529794	-0.0765035	0.0659788	0.00806437	-0.1877	-0.283178	M9 magenta|0.7795
NSUN2|Q08J23	magenta	M9	0.642659	0.37	0.534094	0.2889	0.41508	0.566733	0.778776	0.672579	0.189417	-0.205316	-0.0218523	-0.195096	-0.158802	0.0245553	-0.350552	-0.295436	-0.556031	-0.451245	0.0563845	-0.197712	-0.0651766	0.413418	-0.275996	-0.195039	-0.0895687	-0.683856	-0.552793	-0.617831	-0.143637	0.11461	0.0495201	-0.036431	-0.191032	M9 magenta|0.7788
ANP32E|Q9BTT0	magenta	M9	0.738276	0.382037	0.49639	0.195226	0.228853	0.454625	0.771031	0.609721	0.101286	-0.288813	-0.160227	-0.0546479	-0.0968625	0.0458175	-0.345036	-0.127877	-0.387836	-0.278071	0.140055	-0.14856	0.0493988	0.438461	-0.265359	-0.196253	-0.171062	-0.788943	-0.468199	-0.612693	-0.0978667	0.0556324	-0.0159894	0.125844	-0.174776	M9 magenta|0.771
PARN|O95453	magenta	M9	0.449875	0.103423	0.678364	0.405649	0.561523	0.601857	0.766044	0.7085	0.25258	-0.0791091	0.176237	-0.267312	-0.156426	0.118734	-0.53157	-0.35999	-0.661836	-0.540123	-0.0493983	-0.238164	-0.0632789	0.351435	-0.252035	-0.117829	-0.0300288	-0.485126	-0.629311	-0.68667	0.000597227	0.011202	-0.0450042	-0.0879741	-0.320606	M9 magenta|0.766
DMRTC1; DMRTC1B|Q5HYR2	magenta	M9	0.680969	0.359901	0.670827	0.491744	0.300718	0.611369	0.764938	0.596617	0.112587	-0.164911	0.0923933	0.0387727	0.187752	0.317707	-0.383859	0.0082944	-0.455907	-0.244211	-0.0833822	-0.448184	0.113581	0.435875	-0.347899	-0.337427	-0.291527	-0.70548	-0.667006	-0.769123	-0.192168	-0.131758	-0.271911	-0.17109	-0.558919	M9 magenta|0.7649
TLE5|Q08117	magenta	M9	0.345098	0.0346943	0.663058	0.381981	0.498175	0.56594	0.762107	0.683468	0.317288	0.0263266	0.291229	-0.303096	-0.136595	0.0933215	-0.527567	-0.300494	-0.613596	-0.496169	-0.198861	-0.334135	0.0371523	0.224336	-0.317424	-0.184591	-0.102508	-0.429854	-0.58656	-0.6746	0.0329032	0.000126916	-0.00890667	-0.0093858	-0.344943	M9 magenta|0.7621
GGA2|Q9UJY4	magenta	M9	0.589226	0.250185	0.476328	0.257025	0.299149	0.498792	0.761292	0.56612	0.242666	-0.155053	0.0212653	-0.139676	-0.0619302	0.0792916	-0.38361	-0.170857	-0.419224	-0.306266	-0.0495014	-0.318749	-0.0704841	0.261713	-0.151429	-0.0653662	-0.232669	-0.635882	-0.489855	-0.618824	-0.0204612	0.130195	0.142926	0.00630892	-0.209424	M9 magenta|0.7613
RBM3|P98179	magenta	M9	0.679481	0.448741	0.615821	0.459699	0.232811	0.602847	0.758206	0.456546	0.187625	-0.136883	0.187152	-0.0761443	0.0903788	0.274521	-0.373795	-0.0706297	-0.518309	-0.340514	-0.197845	-0.469807	0.0315034	0.2436	-0.410897	-0.352673	-0.298127	-0.75664	-0.635767	-0.782637	-0.103035	0.0341477	-0.0918012	-0.0436616	-0.419089	M9 magenta|0.7582
TMX4|Q9H1E5	magenta	M9	0.720077	0.50315	0.529129	0.490607	0.383466	0.718055	0.75716	0.496949	0.213438	-0.0775298	0.183146	-0.0553833	0.125862	0.252289	-0.212839	0.0731016	-0.46839	-0.308718	-0.14997	-0.488966	-0.133008	0.270349	-0.376426	-0.298104	-0.249953	-0.671562	-0.632319	-0.731382	-0.163052	-0.10425	-0.244138	-0.27625	-0.531584	M9 magenta|0.7572
ARMCX5|Q6P1M9	magenta	M9	0.53602	0.311317	0.50775	0.365914	0.440053	0.611092	0.756507	0.606746	0.402245	-0.0304731	0.165962	-0.228357	-0.0547435	0.10779	-0.305402	-0.188813	-0.530788	-0.439914	-0.125465	-0.383086	-0.215975	0.171828	-0.371416	-0.247031	-0.146107	-0.568614	-0.549091	-0.650571	-0.110967	-0.0700497	-0.0237385	-0.100266	-0.368227	M9 magenta|0.7565
XRCC1|P18887	magenta	M9	0.779034	0.482109	0.335516	0.273042	0.278839	0.619486	0.750082	0.64327	0.14203	-0.270172	-0.138275	-0.0570026	-0.0316676	0.0519758	-0.110052	-0.0295168	-0.395417	-0.297317	0.186333	-0.211465	0.0545418	0.551899	-0.130286	-0.137286	-0.151215	-0.764401	-0.530443	-0.502376	-0.171531	-0.0816868	-0.125427	-0.234189	-0.355289	M9 magenta|0.7501
DHX35|Q9H5Z1	magenta	M9	0.459951	0.179082	0.508653	0.203892	0.542893	0.588807	0.74474	0.592604	0.384329	0.206463	0.29998	-0.516057	-0.313064	-0.0839312	-0.368529	-0.332829	-0.574423	-0.609888	-0.0783939	-0.266843	-0.174526	0.230962	-0.233741	-0.103656	-0.00949329	-0.511248	-0.483602	-0.573449	0.0603409	0.0898763	0.082744	-0.0226288	-0.189969	M9 magenta|0.7447
MLX|Q9UH92	magenta	M9	0.508482	0.273953	0.654135	0.387648	0.432579	0.513909	0.740381	0.597153	0.184843	-0.157283	0.068036	-0.0949546	-0.00843704	0.175612	-0.431057	-0.191622	-0.475776	-0.34125	-0.165159	-0.363312	0.0543581	0.261795	-0.371067	-0.258873	-0.217513	-0.508851	-0.569438	-0.709254	-0.208772	0.0247313	0.0205509	-0.00231814	-0.335453	M9 magenta|0.7404
LONP2|Q86WA8	magenta	M9	0.346062	0.106133	0.64438	0.319837	0.499178	0.511953	0.740255	0.580987	0.330928	0.0619463	0.31162	-0.32565	-0.158836	0.0658376	-0.512277	-0.348449	-0.586033	-0.501237	-0.238926	-0.327731	-0.169581	0.0936028	-0.31632	-0.202741	-0.069745	-0.435643	-0.506812	-0.685643	-0.0293981	0.0326698	0.0362242	0.062732	-0.241261	M9 magenta|0.7403
TRIM68|Q6AZZ1	magenta	M9	0.548591	0.319739	0.362965	0.215844	0.231155	0.559512	0.738117	0.475551	0.0579484	-0.0492514	0.0620471	-0.198875	-0.0916742	0.0109595	-0.193833	-0.162736	-0.389424	-0.325494	-0.141391	-0.381092	-0.23058	0.11923	-0.181031	-0.129002	-0.122501	-0.587228	-0.421878	-0.532513	-0.0322175	0.0329029	0.0223713	-0.0478144	-0.228439	M9 magenta|0.7381
ABCF3|Q9NUQ8	magenta	M9	0.586749	0.322441	0.276294	0.165825	0.348075	0.674793	0.737907	0.488234	0.146777	0.122574	0.142094	-0.35209	-0.232326	-0.0984208	-0.0448797	-0.207416	-0.433277	-0.471554	-0.0991547	-0.31358	-0.247022	0.130966	-0.13918	0.0133115	0.111653	-0.576658	-0.416705	-0.480299	0.0299255	0.00806264	-0.0404793	-0.202907	-0.24667	M9 magenta|0.7379
FKBP8|Q14318	magenta	M9	0.671538	0.371925	0.58012	0.348733	0.441013	0.615015	0.730524	0.536129	0.177882	0.0297564	0.147214	-0.183429	-0.0362314	0.0962395	-0.266909	-0.00223054	-0.459943	-0.373057	-0.0712214	-0.348714	0.0224885	0.361343	-0.279051	-0.222659	-0.0958878	-0.644755	-0.573569	-0.645737	-0.187152	-0.0623661	-0.273576	-0.22389	-0.490672	M9 magenta|0.7305
TTC30A|Q86WT1	magenta	M9	0.526745	0.202769	0.492667	0.338722	0.388291	0.559364	0.72828	0.530587	0.155888	-0.0493708	0.151595	-0.226116	-0.0940808	0.0937642	-0.321893	-0.175338	-0.502654	-0.43027	-0.100163	-0.306449	-0.178587	0.205336	-0.30614	-0.183167	-0.0944305	-0.528302	-0.506138	-0.596676	-0.0987428	0.0888066	-0.151246	-0.0899746	-0.25637	M9 magenta|0.7283
MAGEE1|Q9HCI5	magenta	M9	0.463808	0.155978	0.650359	0.424057	0.305373	0.545425	0.727304	0.486128	0.166477	-0.0031428	0.259568	-0.153527	0.0109943	0.217196	-0.461937	-0.0970307	-0.505821	-0.350579	-0.227082	-0.418951	0.00335252	0.203097	-0.421293	-0.33181	-0.199752	-0.539979	-0.579512	-0.729861	-0.0399974	0.0633652	-0.129448	-0.0459352	-0.406502	M9 magenta|0.7273
DCTPP1|Q9H773	magenta	M9	0.532492	0.409569	0.584049	0.329276	0.499274	0.593727	0.725328	0.516223	0.26823	-0.0983579	0.14438	-0.224495	-0.0986177	0.0709506	-0.334257	-0.356892	-0.529703	-0.455777	-0.266584	-0.428662	-0.0985497	0.123703	-0.237816	-0.165857	-0.165557	-0.514258	-0.507567	-0.674112	-0.0886903	0.0731551	0.131178	-0.0104148	-0.243652	M9 magenta|0.7253
CLPTM1|O96005	magenta	M9	0.678242	0.52771	0.58839	0.612991	0.329373	0.710919	0.724715	0.472775	0.249136	-0.118206	0.252758	0.0185493	0.279285	0.406617	-0.261742	0.0967471	-0.482415	-0.276508	-0.250273	-0.602561	-0.253881	0.194488	-0.374529	-0.352658	-0.33239	-0.67869	-0.696105	-0.797412	-0.189958	-0.0651366	-0.213275	-0.326186	-0.595319	M9 magenta|0.7247
GCC1|Q96CN9	magenta	M9	0.467872	0.257346	0.354818	0.110935	0.411326	0.525491	0.72409	0.601833	0.155694	0.0494198	0.103459	-0.372272	-0.30218	-0.167725	-0.207366	-0.324037	-0.460799	-0.494439	-0.0395542	-0.18118	-0.0989957	0.177843	-0.156654	-0.0531678	0.0750743	-0.461605	-0.373208	-0.428934	-0.0863595	0.0536396	0.0489611	-0.017611	-0.146072	M9 magenta|0.7241
GOLGB1|Q14789	magenta	M9	0.404945	0.200096	0.5042	0.347099	0.521923	0.570963	0.716442	0.586915	0.287178	-0.207887	0.130093	-0.238793	-0.178275	0.0416559	-0.399286	-0.431424	-0.618377	-0.521002	-0.117876	-0.282093	-0.082535	0.215363	-0.260544	-0.0923282	-0.142505	-0.433071	-0.545083	-0.575206	-0.0394339	0.148682	0.14002	-0.0301708	-0.210246	M9 magenta|0.7164
PCDHGC3|Q9UN70	magenta	M9	0.329765	0.0488312	0.648549	0.270926	0.321068	0.412993	0.711749	0.452232	0.13659	-0.0446176	0.174652	-0.287291	-0.16973	0.0943029	-0.553576	-0.378439	-0.511675	-0.439636	-0.265597	-0.314213	-0.0819725	0.040823	-0.321727	-0.142519	-0.140991	-0.418598	-0.420173	-0.650363	-0.0146872	0.20203	0.0257874	0.264442	-0.0702088	M9 magenta|0.7117
FOXRED2|Q8IWF2	magenta	M9	0.567488	0.327253	0.446211	0.376678	0.368719	0.589405	0.710689	0.610322	0.217903	-0.282216	-0.0499821	0.0115441	0.0541891	0.186441	-0.240608	-0.0973191	-0.430997	-0.273863	-0.0532246	-0.309512	-0.143189	0.282544	-0.32749	-0.280093	-0.118515	-0.569421	-0.523823	-0.578682	-0.111476	-0.00198783	-0.171072	-0.213143	-0.337193	M9 magenta|0.7107
INTS3|Q68E01	magenta	M9	0.549012	0.249991	0.349153	0.211938	0.364291	0.575931	0.70722	0.636521	0.197055	0.0199569	0.117128	-0.296979	-0.213531	-0.0811197	-0.214194	-0.200253	-0.494606	-0.450119	0.0644185	-0.191947	-0.11108	0.313427	-0.0730615	-0.0545026	0.0450142	-0.61268	-0.460368	-0.478307	-0.0586576	-0.130122	0.022924	-0.169081	-0.247683	M9 magenta|0.7072
ELAC2|Q9BQ52	magenta	M9	0.479629	0.269286	0.29567	0.150618	0.394025	0.599665	0.706911	0.550803	0.211746	-0.0409686	0.0384826	-0.324274	-0.229509	-0.125248	-0.0994545	-0.303279	-0.433046	-0.463459	-0.0653062	-0.260364	-0.237994	0.187754	-0.155252	-0.0212361	0.074761	-0.493103	-0.378781	-0.44391	-0.0145	0.0431983	0.0873857	-0.124528	-0.155622	M9 magenta|0.7069
PRMT9|Q6P2P2	magenta	M9	0.54927	0.344755	0.436814	0.223786	0.317232	0.50163	0.701318	0.481821	0.196583	-0.00469131	0.124298	-0.213234	-0.0953109	0.012737	-0.196267	-0.153042	-0.399715	-0.363349	-0.0937927	-0.304172	-0.142382	0.211038	-0.212663	-0.128332	-0.060381	-0.595147	-0.391741	-0.597465	-0.0739545	0.030415	-0.0736193	-0.0748039	-0.208822	M9 magenta|0.7013
SCARA3|Q6AZY7	magenta	M9	0.395679	0.180914	0.444688	0.0939125	0.303072	0.331543	0.700366	0.572474	0.136376	-0.104027	0.015208	-0.293765	-0.265833	-0.107414	-0.379956	-0.342553	-0.441039	-0.405641	-0.0434345	-0.14594	-0.092963	0.169851	-0.175574	-0.0663395	-0.105905	-0.500394	-0.357108	-0.498953	0.0218972	0.0995605	0.371672	0.238541	0.0515346	M9 magenta|0.7004
DACH2|Q96NX9	magenta	M9	0.593426	0.344457	0.556356	0.375582	0.184686	0.50098	0.699503	0.424775	-0.0283943	-0.17242	0.0962258	-0.00416459	0.0981599	0.236279	-0.339655	-0.0228324	-0.378104	-0.217335	-0.166482	-0.410841	-0.093103	0.180715	-0.218006	-0.21826	-0.276408	-0.604763	-0.49323	-0.680084	-0.0519189	-0.0478944	-0.0525663	-0.0624419	-0.303977	M9 magenta|0.6995
COG8|Q96MW5	magenta	M9	0.357537	0.103465	0.654586	0.353436	0.523928	0.479802	0.699093	0.623847	0.226861	-0.163367	0.180083	-0.248261	-0.179632	0.0740529	-0.535714	-0.426265	-0.631865	-0.521518	-0.0890343	-0.210259	-0.0813445	0.242283	-0.386692	-0.192292	-0.110835	-0.367655	-0.519893	-0.645903	-0.0576499	0.0789976	0.106879	0.0701339	-0.161553	M9 magenta|0.6991
FADS2|O95864	magenta	M9	0.287554	0.0781705	0.629456	0.29836	0.588033	0.475341	0.696754	0.638855	0.277643	-0.0933114	0.167472	-0.330949	-0.238417	0.00780103	-0.530664	-0.473117	-0.642087	-0.544148	-0.16486	-0.255763	0.00815955	0.185661	-0.244333	-0.208957	-0.134002	-0.332843	-0.525966	-0.602462	-0.0182467	0.14155	0.296624	0.108021	-0.135184	M9 magenta|0.6968
HEATR6|Q6AI08	magenta	M9	0.483146	0.256278	0.488762	0.15131	0.328941	0.405817	0.693616	0.58192	0.063272	-0.0911031	-0.0731993	-0.155204	-0.150592	-0.0756894	-0.243716	-0.234573	-0.347178	-0.318945	-0.0246171	-0.177966	-0.0796161	0.266799	-0.180294	-0.111771	0.0789173	-0.512255	-0.342788	-0.550081	-0.11566	-0.0397628	0.0708803	0.000212713	-0.145905	M9 magenta|0.6936
POLR2L|P62875	magenta	M9	0.493943	0.203037	0.245162	0.117872	0.312118	0.470565	0.691035	0.645025	0.146543	-0.136111	-0.0515753	-0.22395	-0.180439	-0.0615877	-0.157614	-0.165583	-0.382608	-0.355019	0.121384	-0.0927936	-0.139362	0.286645	-0.11144	-0.0298382	-0.0513188	-0.509798	-0.388004	-0.364966	-0.100276	0.0454665	0.102776	-0.034627	-0.118414	M9 magenta|0.691
SPTLC1|O15269	magenta	M9	0.379195	0.185921	0.378739	0.193998	0.606807	0.612204	0.690708	0.573836	0.299008	0.102431	0.153163	-0.47298	-0.346325	-0.172788	-0.198329	-0.421709	-0.592179	-0.633649	-0.11276	-0.230392	-0.27085	0.126424	-0.0859897	-0.0431883	0.196596	-0.351475	-0.440559	-0.448934	-0.0610803	0.106074	0.166208	-0.170162	-0.128391	M9 magenta|0.6907
ACP2|P11117	magenta	M9	0.527877	0.33524	0.608195	0.416243	0.447235	0.603411	0.690088	0.470133	0.246599	-0.0589719	0.201072	-0.211414	-0.0451002	0.158973	-0.333392	-0.274149	-0.547296	-0.449164	-0.193082	-0.399209	-0.190941	0.176486	-0.332505	-0.201934	-0.127552	-0.529657	-0.543458	-0.7011	-0.11795	0.126444	-0.0838146	-0.125105	-0.284096	M9 magenta|0.6901
FADS1|O60427	magenta	M9	0.347945	0.0966294	0.574027	0.264183	0.489612	0.516562	0.689999	0.532557	0.207344	0.0619099	0.215762	-0.391882	-0.243618	-0.0191295	-0.409066	-0.337246	-0.558731	-0.550364	-0.201141	-0.283389	-0.0164569	0.128608	-0.24855	-0.238205	0.0085441	-0.408316	-0.493074	-0.582586	0.0523561	0.0657875	0.071581	0.076267	-0.200432	M9 magenta|0.69
IPO13|O94829	magenta	M9	0.368149	0.116273	0.701958	0.414583	0.483592	0.554462	0.687354	0.614884	0.229956	-0.0525556	0.194377	-0.276739	-0.126169	0.132062	-0.483357	-0.390305	-0.633685	-0.557355	-0.182726	-0.298537	-0.0247645	0.24617	-0.349449	-0.250779	0.0318579	-0.407234	-0.585483	-0.686383	-0.0266777	-0.0684146	-0.022931	-0.0232825	-0.298498	M9 magenta|0.6874
FBXO45|P0C2W1	magenta	M9	0.519732	0.245984	0.533057	0.377888	0.263844	0.482132	0.685689	0.542219	0.183127	-0.137492	0.0790261	-0.0717522	0.0669834	0.219535	-0.379556	-0.0596438	-0.414878	-0.258765	-0.0507293	-0.301291	-0.0437789	0.302741	-0.339556	-0.201009	-0.267771	-0.565625	-0.508083	-0.619803	-0.0792563	-0.061686	-0.0700999	-0.0813835	-0.315286	M9 magenta|0.6857
SDF4|Q9BRK5	magenta	M9	0.350537	0.105605	0.33693	0.159251	0.432178	0.5084	0.682422	0.589819	0.242645	0.0824874	0.211592	-0.463226	-0.317227	-0.135321	-0.292788	-0.326013	-0.549907	-0.553408	-0.0415132	-0.18203	-0.133933	0.191807	-0.100452	-0.0245682	-0.0545128	-0.409474	-0.438568	-0.407712	0.028527	0.136264	0.242021	0.00816633	-0.100262	M9 magenta|0.6824
NEMF|O60524	magenta	M9	0.338146	0.108337	0.705192	0.309808	0.407455	0.437466	0.680523	0.505732	0.0905307	-0.0493127	0.151348	-0.207416	-0.116946	0.12052	-0.477432	-0.299074	-0.446135	-0.414772	-0.250868	-0.314852	0.193129	0.158027	-0.328571	-0.256508	-0.0705578	-0.376719	-0.462631	-0.660624	-0.0245882	-0.0907926	-0.0775761	0.188532	-0.290666	M9 magenta|0.6805
CDK20|Q8IZL9	magenta	M9	0.403664	0.206278	0.551697	0.426476	0.417329	0.534522	0.68002	0.608771	0.233045	-0.123416	0.164959	-0.0973925	0.0525433	0.226577	-0.405276	-0.178504	-0.51199	-0.343493	-0.203274	-0.396157	-0.061326	0.155248	-0.357266	-0.309529	-0.246038	-0.421592	-0.575146	-0.618651	-0.026654	-4.41259e-05	0.027729	-0.0880667	-0.36476	M9 magenta|0.68
TUBGCP6|Q96RT7	magenta	M9	0.574793	0.308112	0.301303	0.296348	0.153777	0.548031	0.676184	0.439207	0.0959825	-0.100285	0.0541708	-0.0866576	0.0285209	0.132423	-0.138471	-0.0477631	-0.375272	-0.266482	-0.122529	-0.354449	-0.119502	0.152653	-0.186647	-0.106279	-0.114626	-0.595893	-0.464132	-0.478327	-0.0722279	-0.0569186	-0.136739	-0.120336	-0.337825	M9 magenta|0.6762
RNF181|Q9P0P0	magenta	M9	0.349226	0.16002	0.587767	0.278594	0.351842	0.430132	0.675023	0.452329	0.217089	-0.0388508	0.179068	-0.222437	-0.124819	0.0698641	-0.409324	-0.257394	-0.45318	-0.382984	-0.264775	-0.34433	-0.0820469	0.0559229	-0.318736	-0.246907	-0.15762	-0.415404	-0.433101	-0.639728	0.0893427	0.0766281	0.065731	0.152726	-0.172009	M9 magenta|0.675
USP4|Q13107	magenta	M9	0.482992	0.341404	0.483902	0.355767	0.384438	0.536362	0.674823	0.433443	0.172743	-0.107722	0.18741	-0.221685	-0.0640974	0.117662	-0.302019	-0.219406	-0.492817	-0.402731	-0.187836	-0.368406	-0.324056	0.0893158	-0.364741	-0.195615	-0.22875	-0.518879	-0.481979	-0.597357	-0.0425539	0.100721	0.055122	-0.0579675	-0.19038	M9 magenta|0.6748
KIF17|Q9P2E2	magenta	M9	0.602617	0.414191	0.605126	0.611111	0.24433	0.61784	0.6748	0.429912	0.18882	-0.303723	0.159062	0.106559	0.28963	0.46879	-0.383723	-0.0113523	-0.486588	-0.218277	-0.26909	-0.555092	-0.0451917	0.201006	-0.463286	-0.378838	-0.454991	-0.616124	-0.677729	-0.76156	-0.213355	0.0242476	-0.160045	-0.203456	-0.499255	M9 magenta|0.6748
KIFBP|Q96EK5	magenta	M9	0.265192	0.0737332	0.544488	0.224958	0.44685	0.43624	0.674224	0.589137	0.378231	-0.00499273	0.156137	-0.306045	-0.212727	-0.0412449	-0.417723	-0.342224	-0.50753	-0.473382	-0.120216	-0.210648	-0.210105	0.134126	-0.282549	-0.137626	0.0291369	-0.358882	-0.386178	-0.577564	-0.100857	0.000869601	0.0821487	0.150228	-0.112585	M9 magenta|0.6742
POLR2C|P19387	magenta	M9	0.495752	0.235228	0.22053	0.0147173	0.21596	0.391913	0.673852	0.621017	0.0981194	-0.193719	-0.155265	-0.183483	-0.228699	-0.168982	-0.161927	-0.272163	-0.342712	-0.305538	0.136591	-0.0367308	-0.146522	0.264121	-0.148067	0.00523724	0.0424746	-0.560166	-0.293232	-0.349453	-0.12431	0.114436	0.153952	0.0456196	-0.00337987	M9 magenta|0.6739
ARMCX1|Q9P291	magenta	M9	0.662399	0.445285	0.104532	0.158446	0.153235	0.604844	0.671196	0.332971	0.123736	-0.0122626	0.061936	-0.196008	-0.0789916	-0.0212695	0.0542452	-0.00888776	-0.295359	-0.287101	-0.0544096	-0.369752	-0.183583	0.150388	-0.0874107	-0.0973289	-0.153877	-0.64355	-0.383318	-0.396545	-0.0915432	0.0971532	0.0275832	-0.195795	-0.225117	M9 magenta|0.6712
IFT22|Q9H7X7	magenta	M9	0.510174	0.27522	0.388808	0.226904	0.301836	0.490697	0.671015	0.447532	0.180511	-0.00343675	0.0421747	-0.19348	-0.104152	-0.00510405	-0.153743	-0.175096	-0.408746	-0.373409	-0.110576	-0.29445	-0.140235	0.169446	-0.261363	-0.163512	0.0933979	-0.550864	-0.421582	-0.529362	-0.168487	-0.000517072	-0.149799	-0.0667531	-0.276941	M9 magenta|0.671
LRRC28|Q86X40	magenta	M9	0.623547	0.41499	0.17118	0.277258	0.103606	0.551552	0.671007	0.483161	0.0950675	-0.319434	-0.1349	0.0510517	0.0945348	0.129498	0.00809714	0.0173168	-0.26877	-0.127326	0.0397471	-0.341645	-0.177474	0.270501	-0.143917	-0.135408	-0.182227	-0.628526	-0.413415	-0.439256	-0.330616	0.0249057	-0.0770494	-0.201723	-0.260345	M9 magenta|0.671
OARD1|Q9Y530	magenta	M9	0.605554	0.388473	0.431219	0.209681	0.370198	0.515629	0.670252	0.464586	0.247239	-0.109639	0.000453387	-0.170465	-0.115399	0.00262125	-0.193464	-0.190447	-0.399357	-0.350409	-0.0165931	-0.268277	-0.133247	0.25134	-0.205739	-0.111849	-0.06704	-0.580413	-0.402907	-0.56687	0.00918614	0.093641	-0.0386093	-0.0612789	-0.165953	M9 magenta|0.6703
CYP7B1|O75881	magenta	M9	0.4	0.167107	0.575909	0.27669	0.38241	0.491532	0.667132	0.480464	0.212682	-0.0331354	0.207961	-0.260306	-0.149183	0.0418301	-0.440987	-0.332013	-0.555967	-0.481404	-0.175417	-0.277214	-0.178665	0.1256	-0.314373	-0.20859	0.0169436	-0.456682	-0.460712	-0.643806	-0.0729486	0.0635374	0.00796872	0.0595827	-0.190302	M9 magenta|0.6671
HPS6|Q86YV9	magenta	M9	0.281965	0.0346961	0.393538	0.178946	0.329297	0.420032	0.665993	0.588905	0.142181	-0.0260609	0.0820498	-0.253626	-0.181581	-0.00882754	-0.311372	-0.244138	-0.396647	-0.351371	-0.147931	-0.209795	-0.163044	0.0475845	-0.196587	-0.148377	-0.00831199	-0.311072	-0.350084	-0.456706	-0.0189614	0.038419	0.0565812	0.0901178	-0.0784142	M9 magenta|0.666
TRAF6|Q9Y4K3	magenta	M9	0.65091	0.419452	0.39836	0.277501	0.325715	0.537894	0.664388	0.507343	0.114854	-0.242001	-0.0822736	-0.0612206	-0.0221747	0.0695304	-0.148963	-0.135368	-0.37165	-0.275626	0.0616626	-0.216117	-0.165672	0.336635	-0.189591	-0.121278	-0.0961736	-0.602744	-0.457451	-0.519892	-0.0495694	0.0628504	-0.0716844	-0.18722	-0.230609	M9 magenta|0.6644
HPS5|Q9UPZ3	magenta	M9	0.304315	0.0305793	0.39996	0.0185371	0.257164	0.26362	0.663528	0.554228	0.105242	-0.0672916	-0.0448747	-0.300656	-0.290549	-0.126267	-0.393102	-0.446075	-0.394621	-0.382423	-0.0723286	-0.0659751	-0.153608	0.0644994	-0.122444	-0.0137541	0.0690559	-0.398133	-0.25528	-0.406882	0.233528	0.178211	0.31951	0.281298	0.139529	M9 magenta|0.6635
KIAA0319|Q5VV43	magenta	M9	0.607742	0.420561	0.457	0.335151	0.135279	0.462767	0.662871	0.439169	0.0878355	-0.207691	-0.0290401	0.148733	0.20365	0.237606	-0.175317	0.0850101	-0.230198	-0.034334	-0.169303	-0.455232	-0.0829922	0.174424	-0.342107	-0.214732	-0.230868	-0.607862	-0.401346	-0.680215	-0.221952	0.00288495	-0.256028	-0.11114	-0.353707	M9 magenta|0.6629
GLT8D1|Q68CQ7	magenta	M9	0.365344	0.206974	0.501367	0.269496	0.370042	0.513073	0.66233	0.42451	0.144964	-0.0454637	0.165318	-0.223607	-0.134679	0.0187961	-0.267035	-0.3451	-0.459107	-0.420027	-0.254364	-0.340403	-0.335165	-0.0127454	-0.170889	-0.157688	0.0767901	-0.373406	-0.373793	-0.586138	-0.0191657	-0.0199505	-0.057734	0.0130276	-0.165121	M9 magenta|0.6623
UBR5|O95071	magenta	M9	0.491124	0.27159	0.269884	0.168815	0.360535	0.517312	0.66141	0.584022	0.213694	-0.131645	-0.0064875	-0.256634	-0.21742	-0.0935777	-0.174966	-0.276619	-0.461875	-0.431049	0.0671979	-0.172211	-0.18201	0.29433	-0.0847341	-0.0182104	-0.0394695	-0.54518	-0.431554	-0.390904	-0.03543	0.133017	0.149219	-0.124771	-0.165798	M9 magenta|0.6614
ENTPD6|O75354	magenta	M9	0.446016	0.20919	0.610914	0.381441	0.359506	0.484904	0.659937	0.492129	0.183874	-0.108914	0.137003	-0.0621912	0.0671961	0.175875	-0.356013	-0.0676471	-0.412552	-0.270818	-0.204731	-0.377787	-0.0296056	0.205714	-0.348542	-0.21994	-0.184929	-0.436325	-0.492991	-0.655238	-0.0301768	-0.0343373	-0.201098	-0.0694456	-0.394462	M9 magenta|0.6599
MAN1B1|Q9UKM7	magenta	M9	0.478828	0.377196	0.435229	0.369942	0.442412	0.604566	0.656433	0.429061	0.251085	-0.126223	0.138816	-0.141913	-0.0142009	0.11378	-0.20072	-0.210713	-0.460333	-0.356172	-0.210384	-0.46631	-0.205167	0.10244	-0.227769	-0.0966251	-0.183162	-0.445971	-0.495049	-0.593356	-0.154571	0.0587351	0.0398462	-0.176937	-0.293307	M9 magenta|0.6564
CDK5RAP1|Q96SZ6	magenta	M9	0.547012	0.292102	0.177392	0.14702	0.283292	0.600273	0.656112	0.518401	0.361038	0.0914738	0.106858	-0.321675	-0.203435	-0.0941128	-0.0255849	-0.0775093	-0.393866	-0.42701	0.029756	-0.245578	-0.182792	0.246911	-0.0852387	-0.0418263	0.0259922	-0.596341	-0.428528	-0.367164	0.00471098	-0.127192	0.0138591	-0.252162	-0.264341	M9 magenta|0.6561
WDR35|Q9P2L0	magenta	M9	0.690421	0.435569	0.343323	0.18509	0.201334	0.501092	0.654306	0.375034	0.121829	-0.0893208	-0.0398266	-0.139837	-0.0781955	0.0368287	-0.139484	-0.0418587	-0.313437	-0.250099	-7.8403e-05	-0.27755	-0.121871	0.222296	-0.208152	-0.167956	-0.166085	-0.654265	-0.409356	-0.494856	-0.0047971	0.0870001	-0.0236842	-0.0372971	-0.157119	M9 magenta|0.6543
TRAPPC6A|O75865	magenta	M9	0.460916	0.256807	0.392171	0.189267	0.355494	0.454556	0.652286	0.518469	0.128679	-0.0576094	0.0249487	-0.260735	-0.208949	-0.134201	-0.209309	-0.206137	-0.450129	-0.411071	0.0431193	-0.171595	-0.120955	0.25569	-0.19086	-0.146953	0.0735729	-0.490205	-0.446662	-0.529466	-0.162549	0.14712	0.169612	-0.00394951	-0.0608711	M9 magenta|0.6523
CCDC106|Q9BWC9	magenta	M9	0.479593	0.228505	0.337636	0.260692	0.17544	0.431011	0.64258	0.5355	0.0376923	-0.0897665	0.0566594	-0.0851258	0.0253018	0.140636	-0.251885	0.0225667	-0.355351	-0.249759	-0.0539948	-0.298881	-0.0346439	0.210045	-0.159855	-0.176318	-0.207867	-0.539621	-0.438214	-0.485068	-0.170454	-0.0251923	-0.00551289	-0.0622866	-0.252242	M9 magenta|0.6426
AP5M1|Q9H0R1	magenta	M9	0.358761	0.114892	0.350128	0.17059	0.45436	0.486709	0.642436	0.457905	0.283388	0.0585353	0.138089	-0.301285	-0.21835	-0.0841529	-0.219574	-0.298639	-0.440026	-0.408969	-0.141544	-0.266443	-0.12013	0.0865253	-0.178638	-0.0815464	0.03065	-0.366636	-0.345032	-0.45969	-0.0343243	0.066481	0.102751	-0.0594767	-0.135223	M9 magenta|0.6424
TRIP11|Q15643	magenta	M9	0.363718	0.0906286	0.175047	-0.116629	0.338651	0.420567	0.641682	0.509503	0.115366	0.141985	0.0578892	-0.489346	-0.482781	-0.355917	-0.15322	-0.38389	-0.360411	-0.482411	0.0332382	-0.0393182	-0.246637	0.0948816	-0.0606902	0.0710446	0.205031	-0.423017	-0.202567	-0.279293	0.179368	0.0332231	0.226027	0.0938192	0.0752819	M9 magenta|0.6417
PRORP|O15091	magenta	M9	0.439769	0.29237	0.245574	0.282774	0.381361	0.586776	0.640398	0.434464	0.389841	-0.001012	0.155324	-0.238425	-0.0733704	0.0342839	-0.0841522	-0.144904	-0.414124	-0.378289	-0.14973	-0.371522	-0.285168	0.0751341	-0.144054	-0.0690648	-0.114541	-0.433293	-0.392116	-0.436087	-0.136565	0.0635152	0.0155796	-0.186871	-0.244036	M9 magenta|0.6404
PCBP4|P57723	magenta	M9	0.20707	-0.0796735	0.55174	0.0864418	0.507656	0.422333	0.637869	0.556027	0.143086	0.189839	0.152228	-0.510594	-0.470551	-0.260692	-0.360277	-0.55285	-0.547004	-0.644881	-0.142595	-0.0777808	-0.0827443	0.118773	-0.170045	-0.00447264	0.454901	-0.278172	-0.302719	-0.514014	0.0487352	0.0106028	0.0240701	0.151911	-0.0220178	M9 magenta|0.6379
C12orf29|Q8N999	magenta	M9	0.417096	0.160154	0.538278	0.254947	0.273965	0.380271	0.636834	0.465816	0.152633	-0.0820627	0.102675	-0.157553	-0.109667	0.0744662	-0.400701	-0.237109	-0.409189	-0.302719	-0.175973	-0.279798	-0.0385357	0.115448	-0.233286	-0.11795	-0.129887	-0.49547	-0.396672	-0.613603	-0.0271882	0.0652309	0.017653	0.138428	-0.158574	M9 magenta|0.6368
NMRAL1|Q9HBL8	magenta	M9	0.601695	0.364179	0.386093	0.237388	0.292864	0.496157	0.636661	0.460434	0.095623	-0.128769	-0.0131416	-0.0945585	-0.0407242	0.0845853	-0.213597	-0.135547	-0.335989	-0.273962	-0.0205242	-0.244409	-0.112295	0.240452	-0.245242	-0.199266	-0.139683	-0.548073	-0.407687	-0.505595	-0.0984092	0.0224733	-0.00866637	-0.0911208	-0.212735	M9 magenta|0.6367
IFT81|Q8WYA0	magenta	M9	0.538144	0.304994	0.391964	0.284866	0.190108	0.443667	0.633571	0.367564	0.064771	-0.225183	-0.0358225	0.00092539	0.0415227	0.130387	-0.231918	-0.108426	-0.3512	-0.205288	-0.110865	-0.32341	-0.236124	0.0883257	-0.317875	-0.172319	-0.147892	-0.531016	-0.402563	-0.559739	-0.080171	0.0045306	-0.0539903	-0.00359838	-0.163908	M9 magenta|0.6336
B4GALNT4|Q76KP1	magenta	M9	0.364787	0.16722	0.618738	0.403878	0.417139	0.460726	0.633188	0.508773	0.233577	-0.109735	0.155352	-0.130768	-0.047488	0.198319	-0.47597	-0.230885	-0.512226	-0.365584	-0.209105	-0.341761	-0.037816	0.187917	-0.400774	-0.327223	-0.125667	-0.42454	-0.543324	-0.649681	-0.00170994	0.0366015	-0.0581004	0.0115115	-0.28491	M9 magenta|0.6332
ALKBH7|Q9BT30	magenta	M9	0.285787	0.029985	0.400956	0.224364	0.411956	0.480379	0.631563	0.532364	0.33995	0.0463384	0.233331	-0.303423	-0.169197	-0.00527921	-0.332702	-0.271447	-0.47603	-0.41767	-0.157444	-0.261325	-0.194467	0.0790322	-0.315001	-0.114441	-0.00554275	-0.329064	-0.374214	-0.503836	-0.0608087	0.0816005	0.0150373	-0.0198036	-0.174866	M9 magenta|0.6316
NRSN2|Q9GZP1	magenta	M9	0.564446	0.337742	0.496403	0.468536	0.221569	0.473901	0.629702	0.508398	0.165356	-0.268792	0.00684263	0.128927	0.242191	0.335791	-0.306772	0.085233	-0.364421	-0.111521	-0.0737361	-0.392692	-0.0782564	0.266614	-0.302311	-0.23628	-0.314211	-0.56234	-0.555448	-0.60685	-0.234599	0.00631878	-0.199578	-0.161621	-0.47327	M9 magenta|0.6297
PTPDC1|A2A3K4	magenta	M9	0.30776	0.112328	0.581324	0.276176	0.379944	0.497593	0.628637	0.416695	0.130782	0.0468895	0.179926	-0.2329	-0.145783	-0.00962049	-0.326265	-0.377837	-0.493578	-0.45847	-0.323466	-0.324207	-0.13731	0.0116729	-0.24701	-0.0932283	0.253394	-0.368464	-0.387842	-0.629033	-0.00588489	-0.0644319	-0.130152	-0.0164147	-0.264095	M9 magenta|0.6286
RUFY2|Q8WXA3	magenta	M9	0.274143	0.0625431	0.609326	0.245688	0.289809	0.354401	0.627148	0.463722	0.0957672	-0.128739	0.0429668	-0.161821	-0.142541	0.0414701	-0.398347	-0.384767	-0.397158	-0.351184	-0.22245	-0.224341	-0.0571042	0.0764833	-0.439129	-0.190442	0.0978777	-0.348223	-0.334602	-0.599793	-0.0516586	0.00541744	-0.0532342	0.194973	-0.125351	M9 magenta|0.6271
CAMK1G|Q96NX5	magenta	M9	0.482043	0.22807	0.587797	0.542518	0.294814	0.551447	0.626484	0.425561	0.216738	-0.256109	0.181951	0.0363473	0.176081	0.350312	-0.463141	-0.115515	-0.485102	-0.247229	-0.234181	-0.4594	-0.0509749	0.1742	-0.351886	-0.216092	-0.403659	-0.517992	-0.611874	-0.665785	-0.0169078	-0.0107895	-0.106933	-0.125882	-0.446512	M9 magenta|0.6265
LRIG1|Q96JA1	magenta	M9	0.334049	0.0506655	0.43969	0.0198966	0.326395	0.264039	0.626194	0.510112	0.142797	0.0143575	0.0340217	-0.400753	-0.381571	-0.193746	-0.415217	-0.369235	-0.422072	-0.450186	0.0171891	-0.0638895	-0.0437361	0.204855	-0.1397	-0.0638399	-0.0501815	-0.427933	-0.300473	-0.456803	0.0414992	0.229452	0.376506	0.313981	0.131127	M9 magenta|0.6262
PLEKHG5|O94827	magenta	M9	0.493782	0.34521	0.536445	0.502938	0.140833	0.479395	0.624374	0.313279	0.153449	-0.0285195	0.212575	0.0666418	0.296579	0.435814	-0.314084	0.137057	-0.346663	-0.116306	-0.381603	-0.582695	-0.0934291	-0.000437044	-0.38782	-0.357918	-0.355649	-0.558782	-0.546247	-0.695799	-0.0569575	0.0320624	-0.22966	-0.134687	-0.481129	M9 magenta|0.6244
ETNPPL|Q8TBG4	magenta	M9	0.346796	0.0170349	0.433382	0.125203	0.116484	0.251897	0.62388	0.501546	0.0777992	-0.218419	-0.0831899	-0.0674282	-0.104781	0.00796376	-0.383448	-0.24198	-0.325703	-0.210253	0.0107549	-0.0936354	-0.111999	0.193302	-0.201636	-0.073962	0.0277403	-0.516289	-0.259552	-0.51369	-0.0122118	-0.0252858	-0.0676006	0.259818	-0.00587625	M9 magenta|0.6239
ZNFX1|Q9P2E3	magenta	M9	0.430159	0.213925	0.194268	0.182562	0.200664	0.522474	0.623601	0.444251	0.139688	-0.019457	0.0942414	-0.26045	-0.164559	-0.0283025	-0.0888592	-0.190478	-0.41385	-0.380473	-0.0784098	-0.218668	-0.271551	0.0695212	-0.200647	-0.0987243	0.0703483	-0.478779	-0.366043	-0.387762	0.0197811	-0.0121108	0.0452453	-0.0767283	-0.125228	M9 magenta|0.6236
CES2|O00748	magenta	M9	0.483088	0.339354	0.553353	0.386799	0.271326	0.470555	0.620289	0.444304	0.103003	-0.16881	0.122882	-0.0376668	0.0763869	0.214704	-0.310611	-0.1506	-0.425845	-0.271356	-0.172129	-0.355706	-0.114523	0.171379	-0.401973	-0.29153	-0.221493	-0.526491	-0.473943	-0.652596	-0.0502755	0.024305	-0.0742387	-0.0395617	-0.315477	M9 magenta|0.6203
ATP13A3|Q9H7F0	magenta	M9	0.343033	0.126781	0.588128	0.391331	0.399866	0.508166	0.620104	0.508777	0.155913	0.00751809	0.231622	-0.231942	-0.0533459	0.169434	-0.395865	-0.286289	-0.59098	-0.455979	-0.250964	-0.314685	-0.0900933	0.117512	-0.292021	-0.246789	-0.0527044	-0.369031	-0.562513	-0.595255	-0.0302855	-0.0109728	-0.00619116	-0.111052	-0.321484	M9 magenta|0.6201
KIF1B|O60333	magenta	M9	0.349547	0.087582	0.644676	0.349966	0.45721	0.457825	0.618964	0.634895	0.149639	-0.141565	0.0486987	-0.160495	-0.0916215	0.125115	-0.454966	-0.261756	-0.524825	-0.406608	-0.0655011	-0.154644	0.0510451	0.279301	-0.286618	-0.24564	-0.0520114	-0.367089	-0.532844	-0.552903	-0.0961555	0.00356157	-0.0888218	0.0119086	-0.281814	M9 magenta|0.619
PUS7|Q96PZ0	magenta	M9	0.447645	0.219123	0.408861	0.271933	0.398851	0.522439	0.618393	0.533391	0.178738	-0.088607	0.103536	-0.181236	-0.0811422	0.0632308	-0.22085	-0.167888	-0.48926	-0.404105	-0.0308638	-0.20024	-0.0956587	0.263101	-0.223761	-0.225745	-0.0784369	-0.461923	-0.460067	-0.514195	0.0126799	0.0867519	0.0182254	-0.118628	-0.230474	M9 magenta|0.6184
ADPRM|Q3LIE5	magenta	M9	0.619618	0.449866	0.159463	0.0671575	0.18457	0.456561	0.617585	0.395935	0.0627583	-0.0600473	-0.116593	-0.123674	-0.111606	-0.118513	0.101636	0.0056355	-0.178968	-0.178071	0.082681	-0.211754	-0.170959	0.249728	-0.0752169	-0.117511	-0.000713303	-0.582732	-0.244956	-0.364924	-0.193114	0.0855244	-0.0781732	-0.106491	-0.128883	M9 magenta|0.6176
RNF167|Q9H6Y7	magenta	M9	0.380358	0.14781	0.53774	0.335777	0.302902	0.466963	0.61725	0.445328	0.0909051	-0.109952	0.13802	-0.116043	-0.0273823	0.132485	-0.369072	-0.205322	-0.436026	-0.327519	-0.261778	-0.349204	-0.0561772	0.0978506	-0.193243	-0.201215	-0.105015	-0.412684	-0.458132	-0.598637	-0.0311492	0.05026	-0.107884	-0.0136634	-0.263053	M9 magenta|0.6172
GNAL|P38405	magenta	M9	0.485662	0.278868	0.596063	0.573791	0.14951	0.504452	0.616452	0.372839	0.207088	-0.151806	0.304774	0.0454143	0.277954	0.478475	-0.516471	0.0149621	-0.504273	-0.20511	-0.280018	-0.533543	-0.109097	0.120111	-0.351312	-0.310773	-0.515644	-0.607839	-0.657217	-0.738194	-0.0297468	0.0233993	-0.0540455	-0.0828354	-0.458798	M9 magenta|0.6165
DENND5A|Q6IQ26	magenta	M9	0.316066	0.0770416	0.481296	0.12657	0.462594	0.410705	0.616335	0.533704	0.0761186	0.0770335	0.0806706	-0.415381	-0.378746	-0.174909	-0.306086	-0.437582	-0.518414	-0.579792	-0.0641897	-0.0764241	-0.0698187	0.16948	-0.213961	-0.0607804	0.291226	-0.356958	-0.357606	-0.466853	-0.0253941	0.0278359	0.0767258	0.058613	-0.052103	M9 magenta|0.6163
SUMF2|Q8NBJ7	magenta	M9	0.587435	0.367914	0.289319	0.145119	0.281893	0.433866	0.610326	0.441574	0.153951	-0.0571305	-0.00555668	-0.131677	-0.0954401	-0.0427922	-0.158866	-0.0584876	-0.313678	-0.247524	0.0634543	-0.219891	-0.0573067	0.271003	-0.165783	-0.0794143	-0.149351	-0.577796	-0.363203	-0.449798	-0.123792	-0.0109668	0.0366695	-0.0646536	-0.183845	M9 magenta|0.6103
PRPF40B|Q6NWY9	magenta	M9	0.573192	0.272479	0.52096	0.387425	0.355891	0.548733	0.609918	0.523204	0.22154	-0.189463	0.0610597	-0.0359515	0.0238917	0.165413	-0.31092	-0.0644479	-0.494154	-0.301756	0.033175	-0.256091	0.274643	0.495731	-0.297236	-0.227631	-0.206613	-0.575986	-0.597106	-0.588591	-0.0460438	-0.0725524	-0.196671	-0.159182	-0.437696	M9 magenta|0.6099
GFPT1|Q06210	magenta	M9	0.541687	0.447349	0.410471	0.357002	0.468028	0.513545	0.60961	0.525477	0.224135	-0.30875	-0.0381054	-0.0440557	0.0213516	0.126965	-0.193962	-0.160031	-0.443326	-0.282433	0.0157061	-0.319937	-0.121119	0.334952	-0.169482	-0.158864	-0.315101	-0.454419	-0.499244	-0.508356	-0.188086	0.164111	0.103947	-0.217282	-0.246623	M9 magenta|0.6096
TOE1|Q96GM8	magenta	M9	0.464804	0.229895	0.323328	0.153742	0.355265	0.462399	0.60955	0.507013	0.226416	-0.0526656	0.0269115	-0.244354	-0.184637	-0.0471469	-0.237189	-0.258559	-0.4269	-0.382504	-0.0207146	-0.223578	-0.0358847	0.216602	-0.0770243	-0.00119978	-0.105139	-0.461561	-0.398284	-0.429208	-0.0574464	-0.00984186	0.191705	-0.0404654	-0.114719	M9 magenta|0.6095
AKT1|P31749	magenta	M9	0.509673	0.212931	0.361005	-0.0143493	0.201614	0.361965	0.608842	0.415984	-0.00295406	0.182894	0.0613608	-0.327766	-0.279014	-0.163309	-0.197039	-0.131855	-0.261219	-0.333176	0.0578624	-0.0840218	-0.0867569	0.236482	-0.167183	-0.065952	0.100661	-0.586127	-0.272821	-0.424214	0.0959047	0.0692198	-0.0158381	0.0679166	-0.0793159	M9 magenta|0.6088
USP13|Q92995	magenta	M9	0.533971	0.184202	0.434317	0.125978	0.218108	0.402112	0.608503	0.478221	0.0294581	0.0376135	0.0153152	-0.233002	-0.21096	-0.0604507	-0.300245	-0.114699	-0.339729	-0.344126	0.124629	-0.0489476	0.0686247	0.388798	-0.173658	-0.115761	0.0543107	-0.604295	-0.376887	-0.446825	0.0458268	-0.103204	-0.125859	0.0164622	-0.223698	M9 magenta|0.6085
TTC8|Q8TAM2	magenta	M9	0.408294	0.170117	0.395931	0.203937	0.138265	0.305074	0.60623	0.428063	0.12005	-0.236497	-0.0736962	-0.0296	-0.00277807	0.116516	-0.332844	-0.141709	-0.318575	-0.163108	-0.104188	-0.20874	-0.16514	0.0971884	-0.299163	-0.18469	-0.17252	-0.456677	-0.351661	-0.478212	-0.0104858	0.141541	0.0744769	0.129452	-0.0401635	M9 magenta|0.6062
DDX25|Q9UHL0	magenta	M9	0.498326	0.343433	0.417969	0.364038	0.294987	0.529339	0.602165	0.41962	0.138044	-0.183279	0.00101917	-0.00392361	0.0833459	0.204538	-0.171194	-0.0432487	-0.359343	-0.194861	-0.185219	-0.393499	-0.124409	0.114737	-0.248104	-0.168131	-0.15519	-0.468013	-0.487147	-0.522423	0.0598782	0.00873707	-0.109956	-0.198552	-0.358538	M9 magenta|0.6022
DDX5|P17844	magenta	M9	0.469638	0.198781	0.00829144	0.0391438	0.161014	0.438311	0.601533	0.575155	0.166401	-0.0811671	-0.0469762	-0.211332	-0.206923	-0.135106	-0.00149891	-0.0684988	-0.313552	-0.285143	0.218314	-0.0652787	0.0279197	0.356054	-0.000117914	0.0610058	-0.0276042	-0.56598	-0.313806	-0.241981	-0.0081654	0.00121888	0.125466	-0.0893574	-0.125777	M9 magenta|0.6015
LRRK2|Q5S007	magenta	M9	0.322934	0.0553952	0.565223	0.394967	0.374374	0.47958	0.59887	0.552509	0.170183	-0.161155	0.189935	-0.191407	-0.10457	0.174773	-0.509541	-0.30347	-0.600063	-0.455462	-0.091478	-0.226756	-0.0239668	0.239725	-0.229725	-0.195401	-0.102898	-0.410558	-0.577202	-0.54795	-0.0634609	0.0462416	-0.0822089	0.0164655	-0.262646	M9 magenta|0.5989
CKMT2|P17540	magenta	M9	0.455713	0.295158	0.374822	0.214897	0.265197	0.487324	0.596858	0.42234	0.215959	0.0999126	0.174424	-0.264229	-0.127871	-0.0111254	-0.194266	-0.129092	-0.416571	-0.405335	-0.117034	-0.252111	-0.306351	0.0916499	-0.164817	-0.173957	0.0859023	-0.522194	-0.400001	-0.48677	0.00549275	-0.0535351	-0.0210234	-0.0907195	-0.209843	M9 magenta|0.5969
CREG2|Q8IUH2	magenta	M9	0.501427	0.280629	0.470068	0.320787	0.201793	0.487489	0.595734	0.357411	0.0980763	0.0417631	0.110487	-0.0600206	0.0892185	0.1708	-0.214344	0.0273195	-0.313339	-0.217909	-0.212896	-0.394687	-0.0230992	0.124165	-0.336487	-0.237198	-0.0965663	-0.505903	-0.433467	-0.556756	-0.0507967	-0.16878	-0.261379	-0.13904	-0.415546	M9 magenta|0.5957
AMFR|Q9UKV5	magenta	M9	0.226195	-0.0886687	0.554298	0.181445	0.291593	0.343902	0.593124	0.544297	0.0571355	0.0190199	0.146324	-0.234575	-0.193011	0.00798789	-0.46313	-0.280315	-0.447735	-0.384707	-0.139543	-0.139901	0.206809	0.175645	-0.29655	-0.176329	0.0393176	-0.331116	-0.382415	-0.499567	-0.011712	-0.0562723	-0.09164	0.248208	-0.190783	M9 magenta|0.5931
DPM1|O60762	magenta	M9	0.406557	0.228123	0.553762	0.423922	0.327266	0.462606	0.592907	0.410828	0.232633	-0.138505	0.231056	-0.0876151	0.0455154	0.211614	-0.489498	-0.162586	-0.502774	-0.314445	-0.244624	-0.390684	-0.221029	0.0423069	-0.403964	-0.282508	-0.28585	-0.429406	-0.523915	-0.621078	-0.066212	0.111064	0.0261339	0.0214018	-0.261648	M9 magenta|0.5929
EEF1AKNMT|Q8N6R0	magenta	M9	0.382069	0.0908639	0.407451	0.290357	0.265534	0.470382	0.591166	0.437337	0.11202	0.053894	0.207867	-0.170957	-0.027092	0.146794	-0.276135	-0.0888866	-0.421604	-0.318802	-0.16383	-0.289398	-0.0981007	0.132021	-0.209361	-0.169403	-0.0680968	-0.378057	-0.452377	-0.489302	-0.00083484	-0.104123	-0.166121	-0.0782904	-0.274655	M9 magenta|0.5912
METTL2B|Q6P1Q9	magenta	M9	0.336587	0.115036	0.347313	0.0785109	0.308626	0.350344	0.591131	0.456053	0.104747	0.0632089	0.0531457	-0.403153	-0.365958	-0.208336	-0.231777	-0.314081	-0.400311	-0.475863	-0.0129225	-0.116029	0.0329444	0.179553	-0.101849	0.0114221	0.123743	-0.395135	-0.294316	-0.366692	-0.0906526	0.0304189	0.138981	0.157998	-0.0122026	M9 magenta|0.5911
CHADL|Q6NUI6	magenta	M9	0.319975	0.102088	0.434174	0.0750861	0.384463	0.443762	0.590263	0.453355	0.0441494	0.155812	0.133707	-0.437681	-0.366382	-0.163941	-0.245806	-0.412664	-0.42409	-0.522756	-0.0686377	-0.115161	-0.0363724	0.162615	-0.175913	-0.0204883	0.236609	-0.368723	-0.306791	-0.444334	0.105069	-0.00628094	-0.0050262	0.0510065	-0.0833545	M9 magenta|0.5903
DDX60|Q8IY21	magenta	M9	0.208731	-0.086706	0.461424	0.0735344	0.4401	0.304771	0.590191	0.596479	0.154794	0.114413	0.128112	-0.499809	-0.454255	-0.226984	-0.425965	-0.467893	-0.517373	-0.56363	0.0223002	-0.00548148	-0.113823	0.218541	-0.138971	-0.0164662	0.192603	-0.354064	-0.343724	-0.445282	0.236484	0.0846386	0.365645	0.18396	0.085517	M9 magenta|0.5902
DIS3|Q9Y2L1	magenta	M9	0.581947	0.284487	0.00283713	-0.0285295	0.163838	0.435738	0.586433	0.508574	0.0903253	-0.0477475	-0.148647	-0.262152	-0.282771	-0.237093	0.058905	-0.108043	-0.294468	-0.326775	0.280873	0.0120827	-0.137938	0.355315	-0.015621	0.0540143	0.12312	-0.643214	-0.270861	-0.207318	-0.0654697	-0.0323041	0.165176	-0.145676	-0.064432	M9 magenta|0.5864
MLH1|P40692	magenta	M9	0.417066	0.132736	0.475851	0.190735	0.414292	0.450904	0.585448	0.530092	0.0965236	-0.0352722	0.0214658	-0.217371	-0.183322	-0.0148976	-0.279022	-0.242348	-0.420117	-0.374509	0.0342005	-0.0881038	0.00334247	0.300588	-0.199114	-0.160994	0.0557873	-0.41862	-0.393263	-0.454078	-0.0311024	0.00876937	-0.155976	-0.041976	-0.19321	M9 magenta|0.5854
TTC3|P53804	magenta	M9	0.357007	0.0500816	0.453152	0.217315	0.584711	0.548615	0.582184	0.564291	0.275351	0.194693	0.217693	-0.472039	-0.356002	-0.17019	-0.330349	-0.359046	-0.561204	-0.586932	0.0569281	-0.0881773	-0.0454754	0.344232	-0.183766	-0.0190956	0.19709	-0.34769	-0.484365	-0.442436	-0.150938	0.0397165	-0.0183567	-0.195478	-0.278151	M9 magenta|0.5822
PCDHGB2|Q9Y5G2	magenta	M9	0.313282	0.106561	0.436518	0.326225	0.135612	0.323406	0.581402	0.340193	0.168181	-0.178307	0.101051	0.0174298	0.0933112	0.222593	-0.384678	-0.132984	-0.339291	-0.171741	-0.24862	-0.335071	-0.171781	-0.0273081	-0.353191	-0.172253	-0.21482	-0.395664	-0.343685	-0.575546	-0.102417	0.157712	-0.118665	0.143147	-0.152286	M9 magenta|0.5814
PMS1|P54277	magenta	M9	0.488651	0.264717	0.16414	0.122564	0.367106	0.497378	0.580501	0.552724	0.205064	0.0234355	0.0168924	-0.230553	-0.168992	-0.111445	0.0204551	-0.0855906	-0.320053	-0.340663	0.0591307	-0.150888	-0.103575	0.267332	-0.130517	0.00815436	0.093791	-0.442868	-0.311682	-0.286466	-0.111582	-0.0372431	-0.058711	-0.259361	-0.232738	M9 magenta|0.5805
SPIN3|Q5JUX0	magenta	M9	0.480127	0.230971	0.399542	0.165169	0.0717527	0.229727	0.577924	0.499573	-0.0123417	-0.268954	-0.171943	0.0438943	0.0392606	0.114546	-0.308052	-0.0181394	-0.24221	-0.0901311	0.0977516	-0.090117	0.00614238	0.324536	-0.1982	-0.13714	-0.227552	-0.550872	-0.358123	-0.441483	0.0581311	-0.0584352	0.0403373	0.133362	-0.136647	M9 magenta|0.5779
DUS2|Q9NX74	magenta	M9	0.403224	0.277832	0.587798	0.46493	0.256357	0.489007	0.577052	0.406402	0.28389	-0.162075	0.184991	-0.062022	0.0862923	0.28094	-0.385133	-0.123902	-0.468461	-0.302846	-0.216849	-0.416473	-0.0767908	0.162596	-0.341318	-0.335976	-0.298764	-0.473313	-0.554129	-0.646603	-0.133975	0.042344	-0.0379686	-0.00536329	-0.339344	M9 magenta|0.5771
RHOBTB3|O94955	magenta	M9	0.316388	0.00887862	0.425298	0.0400694	0.278879	0.289277	0.576663	0.510599	0.121062	-0.0977143	-0.0611311	-0.234524	-0.293311	-0.149678	-0.394472	-0.324337	-0.332503	-0.368305	0.0654869	-0.0243409	0.0257388	0.245999	-0.0899639	-0.0612577	0.0580486	-0.370811	-0.227843	-0.407759	-0.0413874	0.00691772	0.0487315	0.23251	0.00675219	M9 magenta|0.5767
NUDT4B|A0A024RBG1	magenta	M9	0.483619	0.296236	0.401668	0.465245	0.0834644	0.460799	0.576285	0.355777	0.0266586	-0.285935	0.0796723	0.115768	0.243552	0.357719	-0.221005	0.000282216	-0.405257	-0.180652	-0.156053	-0.342833	-0.185377	0.108285	-0.372362	-0.307516	-0.254855	-0.515996	-0.510316	-0.57655	-0.154335	-0.0210435	-0.0784471	-0.128908	-0.297032	M9 magenta|0.5763
NECAB3|Q96P71	magenta	M9	0.413715	0.113468	0.596245	0.180528	0.425008	0.36429	0.574677	0.538151	0.123653	0.152914	0.0627292	-0.246569	-0.159015	-0.0249992	-0.355685	-0.0764616	-0.361621	-0.339987	0.00268188	-0.118675	0.141462	0.331823	-0.25543	-0.198493	0.0408607	-0.446633	-0.41321	-0.515102	-0.00116917	-0.0350394	-0.137823	-0.0396037	-0.307864	M9 magenta|0.5747
LRRC61|Q9BV99	magenta	M9	0.432085	0.287933	0.361249	0.232961	0.455529	0.46688	0.573755	0.524636	0.0533535	0.0278346	0.0507211	-0.309872	-0.217439	-0.118721	-0.0609605	-0.279036	-0.428431	-0.483165	-0.0288074	-0.185437	-0.0792929	0.24377	-0.0474228	-0.0589093	0.178735	-0.42474	-0.397646	-0.412677	-0.0376026	0.0197262	-0.0745574	-0.155693	-0.269761	M9 magenta|0.5738
NUDT1|P36639	magenta	M9	0.419967	0.318162	0.35532	0.0972883	0.319755	0.385367	0.572884	0.450617	0.157894	-0.0342381	-0.0277029	-0.231331	-0.194854	-0.136952	-0.134781	-0.268496	-0.355438	-0.376535	-0.019979	-0.164942	-0.179003	0.195807	-0.106914	-0.0903742	0.0953551	-0.458431	-0.275172	-0.459944	0.0130759	0.0809133	0.135268	0.00409899	-0.0490705	M9 magenta|0.5729
TSC2|P49815	magenta	M9	0.392725	0.0746044	0.391308	0.278645	0.0290694	0.3537	0.572828	0.356093	0.112324	-0.209992	-0.0314901	0.11011	0.161155	0.223044	-0.273796	0.0410581	-0.219018	-0.0389417	-0.173822	-0.31265	-0.175594	0.0502962	-0.229049	-0.151588	-0.147514	-0.428483	-0.344139	-0.500493	0.0302976	-0.0282284	-0.163194	0.00725039	-0.232846	M9 magenta|0.5728
PMS2|P54278	magenta	M9	0.54285	0.317465	0.535041	0.371792	0.386782	0.494998	0.572446	0.533798	0.124683	-0.212846	-0.0311906	0.0019693	0.0636017	0.188267	-0.274876	-0.109477	-0.393367	-0.268205	0.0645916	-0.200822	0.0200003	0.435293	-0.267336	-0.265186	-0.125262	-0.486634	-0.497191	-0.551542	-0.0504338	-0.0866169	-0.204726	-0.216542	-0.381126	M9 magenta|0.5724
GCN1|Q92616	magenta	M9	0.369843	0.129235	-0.0289527	-0.216736	0.192702	0.291464	0.571032	0.518863	0.14321	0.0507101	-0.146924	-0.35079	-0.423959	-0.387123	0.0538513	-0.269627	-0.210262	-0.334922	0.170287	0.0710496	-0.222632	0.159942	0.0658028	0.177016	0.247897	-0.417282	-0.0594326	-0.114708	0.0754531	0.0903625	0.240843	0.0415277	0.199984	M9 magenta|0.571
YTHDF1|Q9BYJ9	magenta	M9	0.328594	0.0913898	0.518273	0.320521	0.380638	0.425803	0.570073	0.499545	0.253475	-0.0521101	0.161897	-0.243553	-0.096372	0.124761	-0.464874	-0.23254	-0.47231	-0.402709	-0.03021	-0.23689	0.105262	0.312705	-0.226079	-0.213169	-0.310855	-0.398906	-0.50252	-0.473099	0.0206648	0.0455108	0.126122	0.0137321	-0.257077	M9 magenta|0.5701
OSBPL7|Q9BZF2	magenta	M9	0.391667	0.186318	0.480338	0.320834	0.377135	0.508045	0.569558	0.394438	0.204598	-0.00935254	0.178293	-0.203013	-0.0774108	0.09521	-0.315672	-0.272611	-0.484019	-0.397661	-0.219645	-0.303984	-0.183199	0.0565788	-0.169081	-0.108712	-0.0312929	-0.412344	-0.47031	-0.537544	0.21183	0.0233048	-0.02818	-0.110852	-0.281632	M9 magenta|0.5696
RHPN2|Q8IUC4	magenta	M9	0.307425	0.130159	0.541462	0.322848	0.368565	0.414483	0.568691	0.381419	0.216763	-0.0407344	0.282577	-0.257469	-0.0999967	0.131552	-0.468959	-0.332616	-0.523069	-0.421331	-0.185907	-0.298482	0.00918275	0.129643	-0.394413	-0.282856	-0.28516	-0.37275	-0.49879	-0.55966	0.0241119	0.0874459	0.219788	0.144512	-0.181991	M9 magenta|0.5687
OGFRL1|Q5TC84	magenta	M9	0.48383	0.229518	0.460526	0.259731	0.190807	0.307642	0.568345	0.526868	0.0502935	-0.467514	-0.171061	0.0137109	-0.0675644	0.102612	-0.411706	-0.244687	-0.430773	-0.279888	0.154198	-0.0550099	-0.0082269	0.366291	-0.262282	-0.22138	-0.177663	-0.558215	-0.426208	-0.494595	-0.113003	0.124997	0.110442	0.185713	-0.00134799	M9 magenta|0.5683
DCAKD|Q8WVC6	magenta	M9	0.521115	0.272338	0.417402	0.18054	0.102543	0.306962	0.5657	0.352571	0.0596079	-0.260819	-0.0965844	0.0229927	-0.00452737	0.0714168	-0.282561	-0.151367	-0.285885	-0.154147	-0.0791328	-0.238763	-0.137077	0.130145	-0.164199	-0.102552	-0.121396	-0.539603	-0.31357	-0.536408	-0.05072	0.0373886	-0.0216935	0.143518	-0.0719232	M9 magenta|0.5657
INTS4|Q96HW7	magenta	M9	0.43835	0.237652	0.369329	0.249758	0.35783	0.400385	0.565513	0.578949	0.124202	-0.213504	-0.00574695	-0.129422	-0.0699186	0.0417129	-0.286579	-0.201665	-0.469466	-0.323924	0.0925679	-0.123687	-0.0456436	0.332325	-0.126419	-0.0506784	-0.150772	-0.467255	-0.456067	-0.45115	-0.110272	0.0921879	0.18169	-0.0687594	-0.179328	M9 magenta|0.5655
CHCHD2|Q9Y6H1	magenta	M9	0.361273	0.0780695	0.523856	0.337284	0.315813	0.44395	0.565034	0.451201	0.191935	-0.117411	0.140999	-0.154523	-0.0625562	0.13572	-0.411668	-0.213534	-0.485977	-0.348456	-0.11757	-0.285783	0.383678	0.303116	-0.128558	-0.168539	-0.233403	-0.393559	-0.492749	-0.5346	-0.133129	0.021793	-4.13663e-05	0.0563723	-0.282361	M9 magenta|0.565
INPP5B|P32019	magenta	M9	0.432771	0.278858	0.357085	0.237542	0.229889	0.501208	0.55871	0.335079	0.0782465	0.0456109	0.160382	-0.242147	-0.130508	0.00378163	-0.187965	-0.172782	-0.372621	-0.389937	-0.205027	-0.360744	-0.0512742	0.0883829	-0.212268	-0.188144	-0.0568844	-0.43975	-0.390034	-0.475082	-0.0183245	-0.00636042	0.0194402	-0.065641	-0.227716	M9 magenta|0.5587
PWWP3A|Q2TAK8	magenta	M9	0.269884	-0.0653264	0.291934	0.0128026	0.191702	0.248191	0.555496	0.582131	0.08568	-0.043631	-0.0770372	-0.135006	-0.156359	-0.0944614	-0.26195	-0.0950871	-0.25901	-0.201066	0.126446	0.0438577	-0.0111554	0.228618	-0.138227	0.0303128	0.134883	-0.305862	-0.203477	-0.315319	-0.0766846	-0.0915793	-0.00542926	0.0950279	-0.0598918	M9 magenta|0.5555
IRF9|Q00978	magenta	M9	0.253506	-0.0281196	0.294058	0.0219445	0.268771	0.259149	0.55408	0.555315	0.0735605	-0.0786737	-0.0190162	-0.304892	-0.324203	-0.197018	-0.285248	-0.345078	-0.35781	-0.393944	0.0386983	-0.0133255	-0.0299012	0.204741	-0.088041	-0.0739635	0.0676934	-0.35492	-0.241159	-0.367511	0.00954823	0.0796065	0.419688	0.167895	0.0987068	M9 magenta|0.5541
DHX38|Q92620	magenta	M9	0.393145	0.0775562	-0.0303237	-0.253224	0.0617381	0.185003	0.552441	0.5719	-0.00215324	-0.103115	-0.304668	-0.228366	-0.369713	-0.360134	0.0010186	-0.152588	-0.100296	-0.203224	0.350235	0.192368	-0.0379118	0.330431	0.0704253	0.1676	0.198854	-0.469788	-0.0377332	-0.109605	0.0160559	-0.00389781	0.260858	0.185798	0.196841	M9 magenta|0.5524
ZEB2|O60315	magenta	M9	0.248954	-0.0785715	0.43367	0.00976419	0.401886	0.310817	0.547987	0.59581	0.0934018	0.0518831	0.00298274	-0.355122	-0.416147	-0.274616	-0.302986	-0.408684	-0.422237	-0.481606	0.101553	0.0956351	0.0863671	0.311532	-0.0411267	0.0343932	0.375284	-0.316503	-0.246115	-0.391219	-0.0135225	-0.0377698	0.0123237	0.143816	-0.0194073	M9 magenta|0.548
PEX16|Q9Y5Y5	magenta	M9	0.531706	0.312678	0.310681	0.139717	0.0299501	0.289438	0.547052	0.321605	0.108654	-0.0850302	-0.0174736	-0.0607719	-0.00973271	0.0873736	-0.220767	0.0573559	-0.248254	-0.155199	0.000554988	-0.1894	-0.0603407	0.177417	-0.145266	-0.0880635	-0.171667	-0.608479	-0.350844	-0.427427	-0.0338706	0.0538459	0.00219495	0.0682822	-0.150133	M9 magenta|0.5471
EFS|O43281	magenta	M9	0.151962	-0.13496	0.579166	-0.0106466	0.431681	0.259187	0.542062	0.520858	0.151151	0.172655	0.0941775	-0.462977	-0.478525	-0.303905	-0.409098	-0.526986	-0.464767	-0.55675	-0.053313	0.063791	0.0838673	0.204732	-0.160815	-0.0277601	0.476417	-0.244676	-0.219848	-0.49182	0.0265707	0.0433439	0.036311	0.242066	0.0295671	M9 magenta|0.5421
SEC14L5|O43304	magenta	M9	0.289582	-0.0494772	0.512485	0.269602	0.406859	0.467386	0.539745	0.472795	0.21452	0.0764378	0.139127	-0.243249	-0.161816	0.0553927	-0.375649	-0.218973	-0.46152	-0.42059	-0.112582	-0.183952	-0.0502083	0.17036	-0.256121	-0.0326924	0.17298	-0.291	-0.424757	-0.494632	-0.0109622	-0.138063	-0.146249	-0.0670706	-0.27112	M9 magenta|0.5397
OBI1|Q5W0B1	magenta	M9	0.51736	0.270518	0.389763	0.176308	0.234359	0.346688	0.537284	0.459699	0.0634675	-0.17211	-0.0947656	-0.0306339	-0.0586357	-0.00630757	-0.231004	-0.0512134	-0.318791	-0.210623	0.065472	-0.138353	0.0254489	0.345455	-0.271936	-0.18979	-0.0231517	-0.506513	-0.381025	-0.452298	-0.0609134	0.0480938	-0.0105047	-0.0194176	-0.174619	M9 magenta|0.5373
MED17|Q9NVC6	magenta	M9	0.427253	0.143054	0.382987	0.249326	0.202262	0.350859	0.536958	0.492941	-0.0752477	-0.288842	-0.0967205	-0.0242464	-0.00428938	0.123348	-0.257353	-0.130874	-0.351346	-0.20317	0.0629298	-0.112787	0.0592663	0.328654	-0.0957232	-0.0607681	-0.156428	-0.438614	-0.394547	-0.404403	-0.0141034	-0.0423937	-0.0222854	-0.0142905	-0.176182	M9 magenta|0.537
SLC27A1|Q6PCB7	magenta	M9	0.275022	0.0529122	0.418101	-0.0802437	0.408804	0.32243	0.536454	0.395782	0.142618	0.248856	0.147289	-0.482692	-0.470166	-0.323122	-0.278314	-0.434164	-0.341908	-0.507374	-0.0710701	-0.0770384	-0.0759579	0.0966471	-0.155539	-0.0111633	0.275216	-0.314046	-0.122801	-0.443935	0.0145592	0.00847816	0.103532	0.231485	0.124312	M9 magenta|0.5365
POLI|Q9UNA4	magenta	M9	0.545861	0.327417	0.222539	0.127448	0.145537	0.417338	0.535855	0.412343	0.112221	-0.125137	-0.0704978	-0.105932	-0.0808075	-0.0403017	-0.0666509	-0.095949	-0.255026	-0.205926	0.0625349	-0.181298	-0.117526	0.252948	-0.0820422	-0.0117896	0.00125566	-0.55019	-0.302309	-0.359385	-0.124986	-0.0401039	-0.00788691	-0.0758409	-0.155318	M9 magenta|0.5359
TMEM128|Q5BJH2	magenta	M9	0.316059	0.0756416	0.523244	0.167386	0.327028	0.251097	0.53103	0.497209	0.0928728	-0.232123	-0.114705	-0.103147	-0.193537	-0.03251	-0.395902	-0.353653	-0.366398	-0.312507	-0.0092305	-0.0287467	0.0105424	0.217129	-0.279315	-0.155443	0.118133	-0.316993	-0.254435	-0.491565	0.00332538	0.225907	-0.0170463	0.18338	-0.00560176	M9 magenta|0.531
RRN3|Q9NYV6	magenta	M9	0.394794	0.117852	0.337795	0.10922	0.212652	0.322491	0.530695	0.370739	0.0130715	0.0765326	0.0131214	-0.245308	-0.162057	-0.0541316	-0.196659	-0.0845871	-0.296122	-0.308022	-0.0178016	-0.148174	0.00311467	0.182298	-0.105235	-0.0434508	0.0276614	-0.420693	-0.332151	-0.387375	-0.110394	-0.0667048	-0.0272293	0.0186333	-0.144258	M9 magenta|0.5307
FKRP|Q9H9S5	magenta	M9	0.529399	0.41091	0.105779	0.107786	0.137163	0.431401	0.530289	0.29214	0.0933787	0.107871	0.0666158	-0.197499	-0.0781962	-0.0767347	0.0654495	0.0474186	-0.193415	-0.199939	-0.0383098	-0.288763	-0.21464	0.122217	-0.164948	-0.100659	-0.0767294	-0.554057	-0.280191	-0.348793	-0.132226	0.0441054	0.00753274	-0.223078	-0.211713	M9 magenta|0.5303
PHYH|O14832	magenta	M9	0.253235	0.0399868	0.33192	0.0575512	0.392779	0.364907	0.529015	0.448889	0.194492	0.284047	0.253885	-0.460285	-0.321344	-0.199613	-0.28559	-0.211725	-0.412134	-0.462252	-0.0348827	-0.120793	-0.153585	0.137906	-0.16668	-0.0665429	0.0965891	-0.360248	-0.279754	-0.355314	0.0475846	-0.0244364	0.120626	0.0109698	-0.103486	M9 magenta|0.529
RFXANK|O14593	magenta	M9	0.295488	0.037583	0.249844	0.0401996	0.376649	0.3924	0.528817	0.417802	0.26451	-0.0348535	0.0922465	-0.368258	-0.368015	-0.227582	-0.252712	-0.460637	-0.407884	-0.444823	-0.0294688	-0.0980035	-0.294558	0.0506447	-0.109929	0.0720367	0.0908161	-0.353419	-0.237935	-0.337464	0.0451951	0.0444393	0.240154	0.134766	0.0968241	M9 magenta|0.5288
APTX|Q7Z2E3	magenta	M9	0.397671	0.122734	0.324494	0.0303558	0.147452	0.233272	0.52828	0.514265	0.0311521	-0.127588	-0.16188	-0.0710218	-0.167777	-0.0707619	-0.255199	-0.152513	-0.276415	-0.216772	0.138102	0.00461225	0.14644	0.378019	-0.0544451	0.0383066	0.0803493	-0.504301	-0.25245	-0.388176	0.0336634	0.0748162	0.0435988	0.104927	-0.0436876	M9 magenta|0.5283
SLFN5|Q08AF3	magenta	M9	0.207459	0.0214659	0.25985	0.106042	0.399989	0.417937	0.527427	0.464314	0.179889	0.177346	0.202671	-0.445216	-0.295759	-0.124491	-0.226058	-0.347126	-0.47452	-0.495779	-0.0797314	-0.143339	-0.182988	0.0697015	-0.0516104	0.0226895	0.0866427	-0.293099	-0.321008	-0.308643	0.00595304	0.153378	0.250549	-0.0221777	-0.0543414	M9 magenta|0.5274
BBS4|Q96RK4	magenta	M9	0.270809	0.136586	0.376633	0.0494268	0.184628	0.223177	0.526986	0.360323	0.0889021	-0.113168	-0.051901	-0.152153	-0.157094	-0.0431717	-0.254159	-0.313495	-0.260828	-0.264019	-0.119766	-0.130507	-0.32665	-0.0115387	-0.198983	-0.0782515	0.0796672	-0.315325	-0.173685	-0.440226	0.0154324	0.101464	0.055418	0.270489	0.135263	M9 magenta|0.527
RLIM|Q9NVW2	magenta	M9	0.356327	0.131017	0.233153	0.158746	0.105865	0.352738	0.526327	0.509353	0.0635666	-0.197191	-0.06938	-0.0421401	0.00674248	0.0761139	-0.134636	-0.0662765	-0.241235	-0.17393	-0.0134786	-0.175261	0.0593235	0.215985	-0.0472333	-0.0943099	-0.084854	-0.38754	-0.331789	-0.344352	-0.156888	-0.033251	0.00448189	0.0450374	-0.193454	M9 magenta|0.5263
TRMT2A|Q8IZ69	magenta	M9	0.367896	0.121262	0.362562	0.161271	0.238476	0.316546	0.525726	0.54524	0.0344696	-0.250046	-0.103341	-0.0722621	-0.0904416	0.0450593	-0.318869	-0.184537	-0.338652	-0.247324	0.0806921	-0.0726587	-0.0440587	0.295859	-0.0352604	-0.0712007	-0.134079	-0.402059	-0.365595	-0.373755	0.030386	0.0291439	0.166278	0.037849	-0.0751234	M9 magenta|0.5257
AP5S1|Q9NUS5	magenta	M9	0.243244	0.0855795	0.397685	0.242144	0.334335	0.418308	0.524077	0.382705	0.168462	-0.0131476	0.122132	-0.296053	-0.189084	0.00716776	-0.242638	-0.363283	-0.439037	-0.414743	-0.173975	-0.250929	-0.0194625	0.0856689	-0.175729	-0.148612	-0.0263816	-0.238773	-0.360765	-0.424815	-0.125659	0.0410237	0.0608704	0.0241148	-0.081572	M9 magenta|0.5241
STAT5A|P42229	magenta	M9	0.34654	0.0762828	0.21529	-0.0908735	0.130421	0.177163	0.523345	0.42526	0.0364945	-0.127773	-0.132571	-0.235817	-0.293394	-0.210383	-0.22824	-0.324736	-0.264872	-0.311492	0.0588942	-0.0182906	-0.153733	0.123394	0.136935	0.189305	0.0775677	-0.42942	-0.151576	-0.301508	0.0629653	0.185323	0.435444	0.241713	0.237947	M9 magenta|0.5233
CHD6|Q8TD26	magenta	M9	0.252467	-0.0768587	0.259052	-0.067346	0.317781	0.277246	0.521646	0.545049	0.154588	0.0416311	-0.0353524	-0.340473	-0.385621	-0.256902	-0.274198	-0.333331	-0.312591	-0.375392	0.158916	0.0716419	0.0419547	0.328854	-0.079955	0.0385719	0.14027	-0.325851	-0.189549	-0.276535	-0.0142132	0.0241933	0.139566	0.112364	0.0499899	M9 magenta|0.5216
PRODH|O43272	magenta	M9	0.402575	0.254988	0.471637	0.364107	0.29195	0.464251	0.52141	0.34296	0.226534	-0.092806	0.17078	-0.142633	0.0105108	0.190569	-0.308919	-0.0891739	-0.379645	-0.313469	-0.0554203	-0.287716	-0.0992003	0.227673	-0.314833	-0.23421	-0.264202	-0.383589	-0.445997	-0.506562	-0.214565	-0.0403265	-0.0879914	-0.0195085	-0.235436	M9 magenta|0.5214
COLEC12|Q5KU26	magenta	M9	0.391775	0.178944	0.541302	0.224456	0.352819	0.286821	0.520875	0.497268	0.0530726	-0.285601	-0.0665471	-0.0881336	-0.108203	0.0597923	-0.428937	-0.268571	-0.433621	-0.298365	0.0774165	-0.0940538	0.0642201	0.346374	-0.191675	-0.199016	-0.231931	-0.405282	-0.445049	-0.497104	-0.0821269	0.270829	0.176206	0.129752	-0.0397411	M9 magenta|0.5209
PCGF2|P35227	magenta	M9	0.383126	0.063804	0.384579	0.199516	0.208722	0.308745	0.520121	0.478974	0.0557964	-0.131636	0.0462523	-0.123757	-0.0697012	0.0717294	-0.37163	-0.113695	-0.377397	-0.289236	0.112473	-0.0749192	0.155076	0.373337	-0.18341	-0.135235	-0.162423	-0.441393	-0.387879	-0.406309	-0.0325863	0.122727	0.0627668	0.00229257	-0.182663	M9 magenta|0.5201
TUBGCP5|Q96RT8	magenta	M9	0.361648	0.203772	0.28828	0.238688	0.147115	0.356331	0.519543	0.391365	0.14059	-0.127796	0.0484119	0.0339045	0.0995005	0.176779	-0.195172	-0.0061352	-0.27252	-0.123167	-0.113717	-0.258472	0.0279859	0.129827	-0.279677	-0.234327	-0.21281	-0.417571	-0.345776	-0.419413	0.0173441	0.0047006	-0.140473	-0.0485658	-0.255481	M9 magenta|0.5195
RNGTT|O60942	magenta	M9	0.506582	0.215284	-0.102247	-0.0706099	0.0052322	0.331027	0.518307	0.477576	0.0701883	-0.0729063	-0.194538	-0.110645	-0.153011	-0.185367	0.0959605	0.0623596	-0.123963	-0.130131	0.282502	0.0161433	-0.112668	0.324882	0.0597029	0.195729	0.049158	-0.560209	-0.198774	-0.102555	0.0381458	-0.0541491	0.0763583	-0.103248	-0.0678591	M9 magenta|0.5183
PCDHGB6|Q9Y5F9	magenta	M9	0.157447	-0.0592907	0.500696	0.252166	0.163636	0.231303	0.516923	0.384352	0.191576	-0.204678	0.0564229	-0.067834	-0.0399717	0.12309	-0.467064	-0.281599	-0.372944	-0.242296	-0.220532	-0.204772	-0.0649292	0.0104341	-0.352432	-0.18215	-0.060294	-0.266276	-0.30755	-0.522256	-0.0598187	0.0700587	-0.0578413	0.292601	-0.0495531	M9 magenta|0.5169
RRP7A|Q9Y3A4	magenta	M9	0.334187	0.195878	0.277474	0.173834	0.27356	0.372257	0.515819	0.473847	0.226481	0.00811303	0.0415372	-0.15369	-0.0972027	-0.0342045	-0.155363	-0.0617727	-0.326644	-0.247864	-0.05446	-0.209657	0.0233072	0.213489	-0.174183	-0.132507	-0.0650312	-0.371914	-0.330302	-0.389816	-0.227023	-0.110599	-0.0410443	-0.0415088	-0.168603	M9 magenta|0.5158
CLN5|O75503	magenta	M9	0.218153	0.076267	0.255089	-0.108684	0.222032	0.225345	0.515712	0.36099	0.0692183	0.0226316	-0.0356414	-0.330598	-0.357943	-0.230981	-0.21792	-0.412996	-0.261173	-0.351248	-0.0917848	-0.0801708	-0.226314	-0.0370281	-0.0318903	0.124782	0.125286	-0.273687	-0.112312	-0.297901	0.0740102	0.148335	0.333836	0.275717	0.200852	M9 magenta|0.5157
TUBGCP3|Q96CW5	magenta	M9	0.465423	0.278457	0.384801	0.296742	0.114363	0.351668	0.51408	0.265285	0.10004	-0.0624679	0.040533	-0.0126731	0.134697	0.201072	-0.196427	0.077727	-0.251039	-0.0954341	-0.204915	-0.377257	-0.113388	0.0746886	-0.318836	-0.28584	-0.299887	-0.482261	-0.38848	-0.492117	0.033055	0.00542396	-0.0385591	-0.0541575	-0.239656	M9 magenta|0.5141
TELO2|Q9Y4R8	magenta	M9	0.158365	-0.133904	0.439771	0.0351513	0.40113	0.206568	0.511674	0.565689	0.142215	0.0759297	0.0142587	-0.375107	-0.332308	-0.149488	-0.399965	-0.3396	-0.395401	-0.430522	0.040327	0.0674483	-0.0204555	0.202065	-0.161977	-0.039918	0.126066	-0.223889	-0.289024	-0.306485	0.118887	0.0678185	0.212713	0.172342	0.0412209	M9 magenta|0.5117
RTL8C|A6ZKI3	magenta	M9	0.19213	-0.00662998	0.555846	0.0931176	0.251714	0.248388	0.511507	0.336569	0.0562596	0.0230415	0.0249571	-0.113566	-0.11033	-0.025817	-0.323541	-0.223517	-0.199248	-0.20465	-0.273694	-0.217519	0.113471	0.0111741	-0.277883	-0.0719935	0.140719	-0.211895	-0.171462	-0.502938	-0.0102732	-0.0368308	-0.242125	0.258534	-0.140557	M9 magenta|0.5115
FGFR2|P21802	magenta	M9	0.435274	0.110301	0.332314	0.0457026	0.15612	0.320318	0.510701	0.376315	-0.0845748	0.0462945	-0.0644521	-0.181886	-0.216316	-0.113973	-0.141737	-0.0812647	-0.220932	-0.257218	0.0838598	-0.0264419	0.0468154	0.276571	-0.0941206	-0.0477742	0.183697	-0.485762	-0.214373	-0.390693	0.03335	-0.0999681	-0.315519	0.0406535	-0.130819	M9 magenta|0.5107
GORASP1|Q9BQQ3	magenta	M9	0.320805	0.156691	0.25585	0.0184757	0.258608	0.314027	0.509627	0.375465	0.178463	0.0286758	-0.0286732	-0.261672	-0.23751	-0.154125	-0.146717	-0.268971	-0.261208	-0.330751	-0.0244639	-0.10337	-0.166114	0.0832094	-0.0813515	0.0325677	0.151463	-0.375512	-0.202911	-0.332906	0.0922675	0.0374537	0.173066	0.0959076	0.0140536	M9 magenta|0.5096
SGSM3|Q96HU1	magenta	M9	0.181346	-0.0324793	0.494787	0.284899	0.503619	0.403571	0.508933	0.502736	0.222991	-0.0663346	0.125778	-0.232375	-0.165596	0.0330848	-0.427272	-0.38151	-0.508254	-0.428926	-0.154237	-0.176643	-0.044728	0.113617	-0.245649	-0.0667681	-0.0165478	-0.177821	-0.444311	-0.419689	0.0150441	0.157473	0.0409087	-0.029841	-0.16913	M9 magenta|0.5089
EYA3|Q99504	magenta	M9	0.423097	0.0806604	0.230596	0.0191278	0.274005	0.285069	0.505484	0.538064	0.167625	0.0079788	-0.0622683	-0.279159	-0.286091	-0.176245	-0.228929	-0.165021	-0.335051	-0.328436	0.122688	-0.0069104	-0.0456569	0.280957	-0.099943	0.0579215	0.0779319	-0.459444	-0.268617	-0.294486	0.0713252	-0.141926	0.185354	-0.0399286	-0.057191	M9 magenta|0.5055
UBOX5|O94941	magenta	M9	0.39717	0.213567	0.371126	0.138899	0.281769	0.400731	0.502063	0.437481	0.064316	0.0506423	0.0107698	-0.241512	-0.22304	-0.112519	-0.132758	-0.181985	-0.360373	-0.364091	-0.0106283	-0.131305	-0.0396	0.256527	-0.103192	-0.119482	0.224935	-0.450808	-0.320471	-0.436312	-0.0438397	-0.134705	-0.0845623	-0.0719204	-0.138219	M9 magenta|0.5021
STAT1|P42224	magenta	M9	0.26767	0.115416	0.31779	0.119301	0.287086	0.275152	0.501653	0.449528	0.122673	-0.158689	-0.0272221	-0.181284	-0.165322	-0.0476976	-0.257176	-0.28638	-0.360488	-0.341093	-0.00251967	-0.103024	-0.147606	0.159743	-0.112829	-0.0833333	-0.049707	-0.330512	-0.266579	-0.376769	0.0596639	0.071195	0.331098	0.13113	0.0495661	M9 magenta|0.5017
NFATC2IP|Q8NCF5	magenta	M9	0.366676	0.078696	0.224571	0.0486603	0.201501	0.320526	0.500693	0.382214	0.107993	0.17163	0.0907325	-0.325833	-0.264617	-0.150675	-0.176543	-0.104202	-0.288158	-0.322858	0.0886958	-0.0670474	0.148306	0.279925	-0.0930727	0.0252336	0.0130825	-0.457312	-0.269116	-0.286826	0.0105774	-0.0340067	-0.0527323	0.0673863	-0.160384	M9 magenta|0.5007
SLC25A35|Q3KQZ1	magenta	M9	0.435167	0.278176	0.342442	0.139114	0.321192	0.396999	0.496221	0.383249	0.204061	-0.0224109	0.0576343	-0.250622	-0.201018	-0.0968367	-0.208342	-0.227353	-0.415082	-0.386458	-0.000839006	-0.183353	0.0487917	0.25057	-0.0367349	-0.0962803	-0.0826813	-0.440972	-0.343198	-0.407445	-0.113183	0.120567	0.165005	-0.00311034	-0.0481956	M9 magenta|0.4962
USP34|Q70CQ2	magenta	M9	0.398527	0.274576	0.331353	0.248035	0.295006	0.390122	0.496111	0.403425	-0.0112311	-0.063615	0.0556366	-0.0839052	0.00795592	0.0882085	-0.137742	-0.100438	-0.310903	-0.240863	-0.0672703	-0.227814	-0.154066	0.162591	-0.116194	-0.0225618	-0.047577	-0.361344	-0.353247	-0.409576	-0.0508775	-0.0520288	-0.0231433	-0.182583	-0.284311	M9 magenta|0.4961
CDC23|Q9UJX2	magenta	M9	0.408299	0.203084	0.420816	0.277166	0.204167	0.321406	0.495177	0.505711	0.0650833	-0.371183	-0.201712	0.0972356	0.0572624	0.14962	-0.254385	-0.105825	-0.321567	-0.139724	0.0562131	-0.116355	0.0393058	0.328441	-0.29392	-0.258022	-0.0850403	-0.440606	-0.405433	-0.436008	-0.00280286	0.0623076	-0.0458282	0.00829774	-0.198955	M9 magenta|0.4952
PCMTD1|Q96MG8	magenta	M9	0.307001	0.0786346	0.0536199	0.0282272	0.227324	0.397915	0.494361	0.37853	0.113187	0.164832	0.159077	-0.403948	-0.301024	-0.203113	-0.0186575	-0.211227	-0.316828	-0.437238	0.000559349	-0.101629	-0.295007	0.0781608	-0.00473781	0.00525616	0.190889	-0.344174	-0.175772	-0.189763	0.000841754	0.0189027	0.0811714	-0.111781	-0.0204725	M9 magenta|0.4944
GPT2|Q8TD30	magenta	M9	0.320921	0.130479	0.488099	0.235334	0.111657	0.155884	0.493582	0.42251	0.0808635	-0.439742	-0.111972	0.05233	0.00284395	0.130981	-0.494208	-0.219606	-0.359761	-0.168912	-0.0257526	-0.126612	-0.0538622	0.17925	-0.252541	-0.18952	-0.237154	-0.424361	-0.368202	-0.497688	-0.0630667	0.077548	0.250882	0.324272	0.0188547	M9 magenta|0.4936
HEXA|P06865	magenta	M9	0.429137	0.347742	0.422819	0.184636	0.277627	0.36026	0.493417	0.235736	0.111192	-0.0945332	0.0466346	-0.0885598	-0.0438772	0.0629442	-0.206676	-0.222885	-0.269516	-0.239395	-0.227947	-0.321207	-0.163483	-0.0218855	-0.155347	-0.09493	-0.0612068	-0.421639	-0.297685	-0.520496	0.0698588	0.149767	0.0517936	0.045736	-0.125372	M9 magenta|0.4934
QTRT1|Q9BXR0	magenta	M9	0.415958	0.117124	0.401971	0.150144	0.240828	0.297277	0.491153	0.441175	-0.0301386	-0.169768	-0.102975	-0.0733478	-0.0837396	0.0295871	-0.295107	-0.153555	-0.276461	-0.183128	0.0546613	-0.103008	-0.0516948	0.257665	-0.0871049	0.0277466	-0.0840598	-0.385647	-0.326068	-0.422523	-0.054016	-0.0159934	-0.0134405	0.0276693	-0.0900574	M9 magenta|0.4912
UBE2L6|O14933	magenta	M9	0.271141	0.136363	0.295418	0.0731017	0.17214	0.191187	0.486065	0.405957	0.0959323	-0.196657	-0.0546089	-0.0719501	-0.0996822	-0.0352853	-0.280678	-0.222601	-0.261491	-0.182884	-0.0776892	-0.139456	-0.159381	0.0215455	-0.111295	-0.0903609	-0.12482	-0.367776	-0.215245	-0.40402	0.0376537	0.125197	0.35285	0.17346	0.0551962	M9 magenta|0.4861
IFI27L2|Q9H2X8	magenta	M9	0.492107	0.11935	0.137525	-0.0511263	0.0691933	0.268748	0.485812	0.358346	-0.0752602	-0.122575	-0.176594	-0.178233	-0.217719	-0.142977	-0.105396	-0.12645	-0.209995	-0.229478	0.156693	0.0370586	0.0209163	0.242637	0.138048	0.223594	0.0808117	-0.5034	-0.19324	-0.217916	0.148159	-0.0257029	0.0610885	0.06326	-0.00441084	M9 magenta|0.4858
[truncated: 9,448 more rows]

## Sheet: S5.UPennModuleCorr
Table S5. UPenn LBD Module Correlations to Traits
		Age at Death			Sex (1=Male)			PMI (hrs)			CERAD			NFT			Frontal LB			PD			PDD			DLB
Module Number	Module Color	Bicor	p Value	nObs	Bicor	p Value	nObs	Bicor	p Value	nObs	Bicor	p Value	nObs	Bicor	p Value	nObs	Bicor	p Value	nObs	Bicor	p Value	nObs	Bicor	p Value	nObs	Bicor	p Value	nObs
[truncated: 34 more rows]

## Sheet: S6.UPennGeneOntol
Table S6. Gene Ontology Z-scores for UPenn LBD Network Modules
[truncated: 10,440 more rows]

[truncated: 12 more sheets: S7.UPennPDMAGMA, S8.UPennADMAGMA, S9.UPennM19Bottlenecks, S10.UPennSNCACorr, S11.EmoryTraits, S12.EmoryTraitsSumm, S13.EmoryModuleAssign, S14.EmoryModuleCorr, S15.EmoryGeneOntol, S16.ROSMAPTraits, S17.ROSMAPTraitsSumm, S18.UPennLowHighAmyldDiffAbund]
